# Supplementary material for: Microvolume DNA extraction methods for microscale amplicon and metagenomic studies
Source: ISME Commun. 2021 Dec 17;1:79. doi: 10.1038/s43705-021-00079-z (PMC9723667; doi:10.1038/s43705-021-00079-z)
Supplement: Supplementary file 2 — Supplementary Tables [file 43705_2021_79_MOESM2_ESM.xlsx]

## Sheet: Table S1
	Table S1: Flow cytometry counts of the number of cells present in the bulk seawater at the oceanic and coastal sites at the time of extraction (n=3). This table also presents the expected number of cells at the different volumes extracted: 2 L, 100 µL, 10 µL, 1 µL.
	Site	2 L	100 µL	10 µL	1 µL
	Oceanic	170,707 ± 3,300 x 104	85,353 ± 1650	8,535 ± 165	854 ± 16.5
	Coastal	143,135 ± 3,068 x 104	71,567 ± 1,534	7,157 ± 153	716 ± 15

## Sheet: S2-S6
	Table S2: Volume required for the different components of the Physical Lysis extraction depending on the initial sample volume to be extracted (100 µL, 10 µL, 1 µL).
	Sample Volume	100 µL	10 µL	1 µL*
	DDT-Lysis buffer	75 µL	7.5 µL	7.5 µL
	STOP buffer	75 µL	7.5 µL	7.5 µL
	Total above	250	25	25
	2.0x beads	500	50	50
	Total vol.	750	75	75
	80% ETOH^	600 µL	200 µL	200 µL
	Elution Buffer	20 µL	10 µL	10 µL
	10 mM Tris-HCl
	* Same volumes used for 1µL extraction as used for the 10 µL extraction
	^ ETOH should cover all surfaces of the beads, add until fully submerged
	Table S3: Volume required for the different components of the Chemical Lysis extraction depending on the initial sample volume to be extracted (100 µL, 10 µL, 1 µL).
	Sample Volume	100 µL	10 µL	1 µL*
	Sucrose-Lysis Buffer	80 µL	8 µL	8 µL
	Lysozyme	30 µL	3 µL	3 µL
	25% SDS	20 µL	2 µL	2 µL
	Proteinase K	8 µL	0.8 µL	0.8 µL
	Total above	238 µL	23.8 µL	14.8 µL
	2.0x beads	476 µL	47.6 µL	47.6 µL
	Total vol.	714 µL	71.4 µL	71.4 µL
	80% ETOH^	600 µL	200 µL	200 µL
	Elution Buffer	20 µL	10 µL	10 µL
	10 mM Tris-HCl
	* Same volumes used for 1 µL extraction as used for the 10 µL extraction
	^ ETOH should cover all surfaces of the beads, add until fully submerged
	Table S4: Bacterial 16S rRNA V3-V4 amplicon primers (in bold) with adaptors.
	PCR Target Gene	V3-V4 Amplicon Forward Primer	V3-V4 Amplicon Reverse Primer
	16S rRNA V3-V4	5’-TCGTCGGCAGCGTCAGATGTGTATAAGAGACAGCCTACGGGNGGCWGCAG-3’	5’-GTCTCGTGGGCTCGGAGATGTGTATAAGAGACAGGACTACHVGGGTATCTAATCC-3’
	Table S5: PCR master mix used for the initial 25 cycles to amplify the V3-V4 region of bacterial 16S rRNA gene. The reaction volume was 25 µL.
	Volume of seawater extracted	DNA input	2x KAPA HiFi HotStart ReadyMix	Amplicon forward primer	Amplicon reverse primer	PCR grade DNAse free water	BSA
				(1 µM)	(1 µM)
	2 L	1 µL	12.5 µL	0.5 µL	0.5 µL	9.5 µL	1 µL
	100 µL	4 µL*	12.5 µL	0.5 µL	0.5 µL	6.5 µL	1 µL
	10 µL	9 µL	12.5 µL	0.5 µL	0.5 µL	1.5 µL	1 µL
	1 µL	9 µL	12.5 µL	0.5 µL	0.5 µL	1.5 µL	1 µL
	* This input volume worked for the pH extraction, but failed for the lysozyme extraction, so this PCR was repeated using a 1/5 dilution
	Table S6: Volume used for the different steps of the sequencing procedure (based on the initial volume extracted).
	Volume of sample extracted	DNA extraction elution volume	Amplicon PCR: amplify the V3 and V4 region	Vol. of clean up that was used in Index PCR: 10 cycle w/adapters	Amount of indexed product pooled for sequencing reaction
			(25 µL reaction)
				(25 µL reaction)
	2 L	30 µL	1 µL	2.5 µL	4 µL
	100 µL	20 µL	4 µL*	7.5 µL	4 µL
	10 µL	10 µL	9 µL	7.5 µL	10 µL
	1 µL	10 µL	9 µL	7.5 µL	10 µL
	This input volume worked for the pH extraction, but failed for the lysozyme extraction, so this PCR was repeated using a 1/5 dilution

## Sheet: S7
	Table S7: Percentage of amplicon reads removed during the decontamination protocol.
	Site	Extraction Type	Sample Volume (µL)	Replicate	dada2 processed reads	pcr blank reads removed	power water extraction removed	physical extraction blank removed	chemical extraction blank removed	clean reads remaining	% reads lost due to decontamination	% reads remaining in clean file
	coastal site	physical extraction	100	1	187759	77		209		187473	0.00152323	0.998477
	coastal site	physical extraction	100	2	211499	8		170		211321	0.000841612	0.999158
	coastal site	physical extraction	100	3	119017	69		128		118820	0.00165523	0.998345
	coastal site	physical extraction	100	4	146230	21		79		146130	0.000683854	0.999316
	coastal site	physical extraction	10	1	264217	200		191		263826	0.00147984	0.99852
	coastal site	physical extraction	10	2	287250	210		410		286630	0.0021584	0.997842
	coastal site	physical extraction	10	3	278114	91		282		277741	0.00134118	0.998659
	coastal site	physical extraction	10	4	250727	194		582		249951	0.003095	0.996905
	coastal site	physical extraction	1	1	18819	455		806		17558	0.0670067	0.932993
	coastal site	physical extraction	1	2	17795	325		188		17282	0.0288283	0.971172
	coastal site	physical extraction	1	3	5946	22		197		5727	0.0368315	0.963169
	coastal site	physical extraction	1	4	10165	102		238		9825	0.0334481	0.966552
	coastal site	chemical extraction	100	1	212391	976			13317	198098	0.0672957	0.932704
	coastal site	chemical extraction	100	2	163012				10670	152342	0.0654553	0.934545
	coastal site	chemical extraction	100	3	235554	963			14525	220066	0.0657514	0.934249
	coastal site	chemical extraction	100	4	85629	182			6769	78678	0.0811758	0.918824
	coastal site	chemical extraction	10	1	345967	482			17904	327581	0.0531438	0.946856
	coastal site	chemical extraction	10	2	358109	184			16644	341281	0.0469913	0.953009
	coastal site	chemical extraction	10	3	198596	25			15999	182572	0.0806864	0.919314
	coastal site	chemical extraction	10	4	229327	457			18334	210536	0.0819398	0.91806
	coastal site	chemical extraction	1	1	137899	533			64359	73007	0.470576	0.529424
	coastal site	chemical extraction	1	2	343056	1006			185620	156430	0.54401	0.45599
	coastal site	chemical extraction	1	3	164974	338			87093	77543	0.529968	0.470032
	coastal site	chemical extraction	1	4	94013	671			53912	39430	0.58059	0.41941
	coastal site	PowerWater extraction	2L	1	81781					81781	0	1
	coastal site	PowerWater extraction	2L	2	84128					84128	0	1
	coastal site	PowerWater extraction	2L	3	70350					70350	0	1
	coastal site	PowerWater extraction	2L	4	62588					62588	0	1
	oceanic site	physical extraction	100	1	173629	86		208		173335	0.00169327	0.998307
	oceanic site	physical extraction	100	2	207999	53		149		207797	0.000971159	0.999029
	oceanic site	physical extraction	100	3	180456	38		125		180293	0.000903267	0.999097
	oceanic site	physical extraction	100	4	201893			326		201567	0.00161472	0.998385
	oceanic site	physical extraction	10	1	307162	315		732		306115	0.00340862	0.996591
	oceanic site	physical extraction	10	2	176430	290		234		175906	0.00297002	0.99703
	oceanic site	physical extraction	10	3	277216	340		248		276628	0.00212109	0.997879
	oceanic site	physical extraction	10	4	177580	214		367		176999	0.00327176	0.996728
	oceanic site	physical extraction	1	1	9794	338		376		9080	0.0729018	0.927098
	oceanic site	physical extraction	1	2	6948	127		163		6658	0.0417386	0.958261
	oceanic site	physical extraction	1	3	18494	274		438		17782	0.038499	0.961501
	oceanic site	physical extraction	1	4	27386	503		269		26614	0.0281896	0.97181
	oceanic site	chemical extraction	100	1	66591	413			5283	60895	0.0855371	0.914463
	oceanic site	chemical extraction	100	2	128000	385			8414	119201	0.0687422	0.931258
	oceanic site	chemical extraction	100	3	157437	1036			9726	146675	0.0683575	0.931642
	oceanic site	chemical extraction	100	4	10				2	8	0.2	0.8
	oceanic site	chemical extraction	10	1	349532	198			9095	340239	0.026587	0.973413
	oceanic site	chemical extraction	10	2	259477	36			12456	246985	0.048143	0.951857
	oceanic site	chemical extraction	10	3	252909	237			13309	239363	0.0535608	0.946439
	oceanic site	chemical extraction	10	4	251519	169			10815	240535	0.0436707	0.956329
	oceanic site	chemical extraction	1	1	101301	1416			53208	46677	0.539225	0.460775
	oceanic site	chemical extraction	1	2	112958	215			60905	51838	0.541086	0.458914
	oceanic site	chemical extraction	1	3	76156	380			41275	34501	0.546969	0.453031
	oceanic site	chemical extraction	1	4	78894	657			43069	35168	0.554237	0.445763
	oceanic site	PowerWater extraction	2L	1	73450		1			73449	1.36147e-05	0.999986
	oceanic site	PowerWater extraction	2L	2	80189		1			80188	1.24705e-05	0.999988
	oceanic site	PowerWater extraction	2L	3	66438					66438	0	1
	oceanic site	PowerWater extraction	2L	4	87092		9			87083	0.000103339	0.999897
	pcr blank	pcr blank			51	50					0.980392	0
	BLANK	physical extraction	0	1	835	90		745			1	0
	BLANK	physical extraction	0	2	322	38		283		1	0.996894	0.00310559
	BLANK	chemical extraction	0	1	199869	596			198333	940	0.995297	0.00470308
	BLANK	chemical extraction	0	2	15850	286			15552	12	0.999243	0.000757098
	BLANK	PowerWater extraction	0	1	618	48	567			3	0.995146	0.00485437
	BLANK	PowerWater extraction	0	2	546		546				1	0

## Sheet: S8-S10
	Table S8: PERMANOVA comparing the taxonomic composition of the two sampling sites (using Bonferroni corrected p values). This table reports the statistical results from the data presented on Figure 1b. Data were rarefied to 5,500 reads and square root transformed.
	Oceanic Site Extraction Volume Pairs	Df	SumsOfSqs	F.Model	R2	p.value	p.adjusted	sig
	oceanic site versus coastal site	1	4.10673	28.2893	0.348008	0.001	0.001	**
	Table S9: PERMANOVA comparing the taxonomic composition of each treatment at the oceanic site (using Bonferroni corrected p values). This table reports the statistical results from the data presented on Figure 1c. Data were rarefied to 5,500 and square root transformed.
	Oceanic Site Extraction Volume Pair 1	Oceanic Site Extraction Volume Pair 2	Df	SumsOfSqs	F.Model	R2	p.value	p.adjusted
	PowerWater 2L	physical lysis 100 µL	1	0.233614	3.01238	0.334249	0.033	0.693
	PowerWater 2L	physical lysis 10 µL	1	0.295076	3.2149	0.348881	0.035	0.735
	PowerWater 2L	physical lysis 1 µL	1	0.583553	4.69902	0.439201	0.033	0.693
	PowerWater 2L	chemical lysis 100 µL	1	0.340158	3.14912	0.344199	0.034	0.714
	PowerWater 2L	chemical lysis 10 µL	1	0.269529	2.77963	0.3166	0.024	0.504
	PowerWater 2L	chemical lysis 1 µL	1	0.483462	3.58688	0.374145	0.025	0.525
	physical lysis 100 µL	physical lysis 10 µL	1	0.120896	1.13499	0.159074	0.035	0.735
	physical lysis 100 µL	physical lysis 1 µL	1	0.383851	2.76313	0.315313	0.03	0.63
	physical lysis 100 µL	chemical lysis 100 µL	1	0.187934	1.53103	0.203296	0.027	0.567
	physical lysis 100 µL	chemical lysis 10 µL	1	0.122868	1.1	0.154929	0.028	0.588
	physical lysis 100 µL	chemical lysis 1 µL	1	0.316062	2.11386	0.260524	0.034	0.714
	physical lysis 10 µL	physical lysis 1 µL	1	0.355454	2.32093	0.278927	0.027	0.567
	physical lysis 10 µL	chemical lysis 100 µL	1	0.196223	1.43247	0.192731	0.03	0.63
	physical lysis 10 µL	chemical lysis 10 µL	1	0.131377	1.04324	0.148119	0.251	1
	physical lysis 10 µL	chemical lysis 1 µL	1	0.303374	1.85264	0.235926	0.037	0.777
	chemical lysis 100 µL	physical lysis 1 µL	1	0.28838	1.70252	0.221034	0.037	0.777
	chemical lysis 100 µL	chemical lysis 10 µL	1	0.18044	1.26923	0.174603	0.029	0.609
	chemical lysis 100 µL	chemical lysis 1 µL	1	0.21975	1.22094	0.169083	0.027	0.567
	chemical lysis 10 µL	physical lysis 1 µL	1	0.366059	2.31195	0.278148	0.036	0.756
	chemical lysis 10 µL	chemical lysis 1 µL	1	0.28737	1.70108	0.220889	0.034	0.714
	chemical lysis 1 µL	physical lysis 1 µL	1	0.279899	1.42694	0.19213	0.037	0.777
	Table S10: PERMANOVA comparing the taxonomic composition of each treatment at the coastal site (using Bonferroni corrected p values). This table reports the statistical results from the data presented on Figure 1d. Data were rarefied to 5,500 and square root transformed.
	Clovelly Site Extraction Volume Pairs	Clovelly Site Extraction Volume Pairs	Df	SumsOfSqs	F.Model	R2	p.value	p.adjusted
	PowerWater 2L	physical lysis 100 µL	1	0.233614	3.01238	0.334249	0.034	0.714										sig
	PowerWater 2L	physical lysis 10 µL	1	0.295076	3.2149	0.348881	0.026	0.546
	PowerWater 2L	physical lysis 1 µL	1	0.583553	4.69902	0.439201	0.028	0.588
	PowerWater 2L	chemical lysis 100 µL	1	0.340158	3.14912	0.344199	0.034	0.714
	PowerWater 2L	chemical lysis 10 µL	1	0.269529	2.77963	0.3166	0.025	0.525
	PowerWater 2L	chemical lysis 1 µL	1	0.483462	3.58688	0.374145	0.028	0.588
	physical lysis 100 µL	physical lysis 10 µL	1	0.120896	1.13499	0.159074	0.026	0.546
	physical lysis 100 µL	physical lysis 1 µL	1	0.383851	2.76313	0.315313	0.039	0.819
	physical lysis 100 µL	chemical lysis 100 µL	1	0.187934	1.53103	0.203296	0.024	0.504
	physical lysis 100 µL	chemical lysis 10 µL	1	0.122868	1.1	0.154929	0.031	0.651
	physical lysis 100 µL	chemical lysis 1 µL	1	0.316062	2.11386	0.260524	0.03	0.63
	physical lysis 10 µL	physical lysis 1 µL	1	0.355454	2.32093	0.278927	0.033	0.693
	physical lysis 10 µL	chemical lysis 100 µL	1	0.196223	1.43247	0.192731	0.037	0.777
	physical lysis 10 µL	chemical lysis 10 µL	1	0.131377	1.04324	0.148119	0.25	1
	physical lysis 10 µL	chemical lysis 1 µL	1	0.303374	1.85264	0.235926	0.022	0.462
	ISCApH.1uL	chemical lysis 100 µL	1	0.28838	1.70252	0.221034	0.03	0.63
	Lyso.10uL	chemical lysis 100 µL	1	0.18044	1.26923	0.174603	0.033	0.693
	Lyso.1uL	chemical lysis 100 µL	1	0.21975	1.22094	0.169083	0.031	0.651
	chemical lysis 10 µL	physical lysis 1 µL	1	0.366059	2.31195	0.278148	0.03	0.63
	chemical lysis 10 µL	chemical lysis 1 µL	1	0.28737	1.70108	0.220889	0.038	0.798
	chemical lysis 1 µL	physical lysis 1 µL	1	0.279899	1.42694	0.19213	0.035	0.735

## Sheet: S11
	Table S11: Colour palette used for Figure 1c. Amplicon sequence variants (ASVs) ordered from the most abundant (at the top). Only ASVs > 0.1% in at least one replicate are displayed in the bar plot. ASVs that were rare in the 2 L extractions (<0.1%) are coloured various shades of blue when present (>0.1% of any of the microvolume extractions). All ASVs absent from the 2 L extractions are coloured…
	1	Cyanobacteria/Cyanobacteriia/Synechococcales/Cyanobiaceae;Synechococcus CC9902;sp.;B1000005
	2	Proteobacteria/Alphaproteobacteria/SAR11 clade/Clade II;g_unassigned;sp.;B1000006
	3	Proteobacteria/Gammaproteobacteria/SAR86 clade/f_unassigned;g_unassigned;sp.;B1000007
	4	Proteobacteria/Alphaproteobacteria/SAR11 clade/Clade I;Clade Ia;sp.;B1000013
	5	Proteobacteria/Alphaproteobacteria/Rhodobacterales/Rhodobacteraceae;Amylibacter;sp.;B1000003
	6	Proteobacteria/Gammaproteobacteria/SAR86 clade/f_unassigned;g_unassigned;sp.;B1000015
	7	Proteobacteria/Alphaproteobacteria/SAR11 clade/Clade I;Clade Ia;sp.;B1000017
	8	Proteobacteria/Alphaproteobacteria/SAR11 clade/Clade I;Clade Ia;sp.;B1000016
	9	Proteobacteria/Gammaproteobacteria/SAR86 clade/f_unassigned;g_unassigned;sp.;B1000014
	10	Proteobacteria/Alphaproteobacteria/SAR11 clade/Clade I;Clade Ia;sp.;B1000020
	11	Proteobacteria/Alphaproteobacteria/SAR11 clade/Clade I;Clade Ia;sp.;B1000018
	12	Bacteroidota/Bacteroidia/Flavobacteriales/Flavobacteriaceae;Formosa;sp.;B1000004
	13	Proteobacteria/Gammaproteobacteria/SAR86 clade/f_unassigned;g_unassigned;sp.;B1000021
	14	Proteobacteria/Gammaproteobacteria/SAR86 clade/f_unassigned;g_unassigned;sp.;B1000010
	15	Proteobacteria/Gammaproteobacteria/Thiomicrospirales/Thioglobaceae;SUP05 cluster;sp.;B1000019
	16	Proteobacteria/Alphaproteobacteria/Rhodobacterales/Rhodobacteraceae;Ascidiaceihabitans;sp.;B1000023
	17	Proteobacteria/Alphaproteobacteria/Rhodobacterales/Rhodobacteraceae;g_unassigned;sp.;B1000034
	18	Bacteroidota/Bacteroidia/Flavobacteriales/Flavobacteriaceae;NS5 marine group;sp.;B1000012
	19	Actinobacteriota/Acidimicrobiia/Actinomarinales/Actinomarinaceae;Candidatus Actinomarina;sp.;B1000043
	20	Proteobacteria/Gammaproteobacteria/SAR86 clade/f_unassigned;g_unassigned;sp.;B1000029
	21	Proteobacteria/Alphaproteobacteria/SAR11 clade/Clade II;g_unassigned;sp.;B1000028
	22	Firmicutes/Bacilli/Acholeplasmatales/Acholeplasmataceae;Acholeplasma;sp.;B1000045
	23	Proteobacteria/Alphaproteobacteria/Rhodospirillales/AEGEAN-169 marine group;g_unassigned;sp.;B1000042
	24	Actinobacteriota/Acidimicrobiia/Actinomarinales/Actinomarinaceae;Candidatus Actinomarina;sp.;B1000058
	25	Proteobacteria/Alphaproteobacteria/Puniceispirillales/SAR116 clade;g_unassigned;sp.;B1000040
	26	Bacteroidota/Bacteroidia/Flavobacteriales/Flavobacteriaceae;NS2b marine group;sp.;B1000033
	27	Proteobacteria/Gammaproteobacteria/Thiomicrospirales/Thioglobaceae;SUP05 cluster;sp.;B1000038
	28	Verrucomicrobiota/Verrucomicrobiae/Verrucomicrobiales/Rubritaleaceae;Roseibacillus;sp.;B1000054
	29	Proteobacteria/Alphaproteobacteria/Puniceispirillales/SAR116 clade;g_unassigned;sp.;B1000061
	30	Actinobacteriota/Acidimicrobiia/Actinomarinales/Actinomarinaceae;Candidatus Actinomarina;sp.;B1000055
	31	Bacteroidota/Bacteroidia/Flavobacteriales/Flavobacteriaceae;NS4 marine group;sp.;B1000049
	32	Proteobacteria/Alphaproteobacteria/SAR11 clade/Clade II;g_unassigned;sp.;B1000047
	33	Bacteroidota/Bacteroidia/Flavobacteriales/Flavobacteriaceae;NS4 marine group;sp.;B1000035
	34	Proteobacteria/Alphaproteobacteria/Rickettsiales/S25-593;g_unassigned;sp.;B1000091
	35	Bacteroidota/Bacteroidia/Flavobacteriales/Flavobacteriaceae;Aurantivirga;sp.;B1000025
	36	Proteobacteria/Gammaproteobacteria/Ectothiorhodospirales/Ectothiorhodospiraceae;g_unassigned;sp.;B1000060
	37	Bacteroidota/Bacteroidia/Flavobacteriales/Flavobacteriaceae;NS5 marine group;sp.;B1000027
	38	Proteobacteria/Alphaproteobacteria/Puniceispirillales/SAR116 clade;g_unassigned;sp.;B1000031
	39	Bacteroidota/Bacteroidia/Flavobacteriales/Cryomorphaceae;g_unassigned;sp.;B1000009
	40	Proteobacteria/Alphaproteobacteria/SAR11 clade/Clade II;g_unassigned;sp.;B1000062
	41	Bacteroidota/Bacteroidia/Flavobacteriales/Flavobacteriaceae;NS2b marine group;sp.;B1000073
	42	Proteobacteria/Alphaproteobacteria/SAR11 clade/Clade II;g_unassigned;sp.;B1000076
	43	Proteobacteria/Gammaproteobacteria/SAR86 clade/f_unassigned;g_unassigned;sp.;B1000068
	44	Proteobacteria/Gammaproteobacteria/SAR86 clade/f_unassigned;g_unassigned;sp.;B1000083
	45	Bacteroidota/Bacteroidia/Flavobacteriales/Flavobacteriaceae;NS4 marine group;sp.;B1000056
	46	Proteobacteria/Alphaproteobacteria/SAR11 clade/Clade II;g_unassigned;sp.;B1000078
	47	Proteobacteria/Gammaproteobacteria/Cellvibrionales/Porticoccaceae;SAR92 clade;sp.;B1000037
	48	Proteobacteria/Alphaproteobacteria/Puniceispirillales/SAR116 clade;Candidatus Puniceispirillum;sp.;B1000071
	49	Proteobacteria/Gammaproteobacteria/SAR86 clade/f_unassigned;g_unassigned;sp.;B1000096
	50	Proteobacteria/Gammaproteobacteria/SAR86 clade/f_unassigned;g_unassigned;sp.;B1000067
	51	Proteobacteria/Alphaproteobacteria/SAR11 clade/Clade I;Clade Ib;sp.;B1000086
	52	Bacteroidota/Bacteroidia/Flavobacteriales/Flavobacteriaceae;NS5 marine group;sp.;B1000103
	53	Proteobacteria/Gammaproteobacteria/Thiomicrospirales/Thioglobaceae;SUP05 cluster;sp.;B1000065
	54	Proteobacteria/Alphaproteobacteria/Puniceispirillales/SAR116 clade;g_unassigned;sp.;B1000108
	55	Proteobacteria/Gammaproteobacteria/KI89A clade/f_unassigned;g_unassigned;sp.;B1000094
	56	Bacteroidota/Bacteroidia/Flavobacteriales/Flavobacteriaceae;Aurantivirga;sp.;B1000032
	57	Bacteroidota/Bacteroidia/Flavobacteriales/NS9 marine group;g_unassigned;sp.;B1000097
	58	Proteobacteria/Gammaproteobacteria/Thiotrichales/Thiotrichaceae;g_unassigned;sp.;B1000106
	59	Proteobacteria/Alphaproteobacteria/Rhodospirillales/AEGEAN-169 marine group;g_unassigned;sp.;B1000119
	60	Proteobacteria/Alphaproteobacteria/Parvibaculales/OCS116 clade;g_unassigned;sp.;B1000112
	61	Actinobacteriota/Acidimicrobiia/Actinomarinales/Actinomarinaceae;Candidatus Actinomarina;sp.;B1000075
	62	Cyanobacteria/Cyanobacteriia/Synechococcales/Cyanobiaceae;Synechococcus CC9902;sp.;B1000137
	63	Proteobacteria/Alphaproteobacteria/Rhodobacterales/Rhodobacteraceae;Cribrihabitans;sp.;B1000123
	64	Proteobacteria/Alphaproteobacteria/Rhodobacterales/Rhodobacteraceae;HIMB11;sp.;B1000041
	65	Proteobacteria/Gammaproteobacteria/Cellvibrionales/Halieaceae;OM60(NOR5) clade;sp.;B1000051
	66	Marinimicrobia (SAR406 clade)/c_unassigned/o_unassigned/f_unassigned;g_unassigned;sp.;B1000090
	67	Proteobacteria/Alphaproteobacteria/Rhodospirillales/AEGEAN-169 marine group;g_unassigned;sp.;B1000102
	68	Proteobacteria/Gammaproteobacteria/Cellvibrionales/Porticoccaceae;SAR92 clade;sp.;B1000066
	69	Proteobacteria/Alphaproteobacteria/Puniceispirillales/SAR116 clade;Candidatus Puniceispirillum;sp.;B1000092
	70	Proteobacteria/Gammaproteobacteria/SAR86 clade/f_unassigned;g_unassigned;sp.;B1000122
	71	Proteobacteria/Alphaproteobacteria/Puniceispirillales/SAR116 clade;Candidatus Puniceispirillum;sp.;B1000109
	72	Proteobacteria/Gammaproteobacteria/SAR86 clade/f_unassigned;g_unassigned;sp.;B1000104
	73	Bacteroidota/Bacteroidia/Flavobacteriales/Flavobacteriaceae;NS4 marine group;sp.;B1000105
	74	Bacteroidota/Bacteroidia/Flavobacteriales/Flavobacteriaceae;NS5 marine group;sp.;B1000030
	75	Marinimicrobia (SAR406 clade)/c_unassigned/o_unassigned/f_unassigned;g_unassigned;sp.;B1000063
	76	Proteobacteria/Alphaproteobacteria/SAR11 clade/Clade II;g_unassigned;sp.;B1000127
	77	Proteobacteria/Gammaproteobacteria/Cellvibrionales/Porticoccaceae;SAR92 clade;sp.;B1000079
	78	Marinimicrobia (SAR406 clade)/c_unassigned/o_unassigned/f_unassigned;g_unassigned;sp.;B1000116
	79	Proteobacteria/Gammaproteobacteria/SAR86 clade/f_unassigned;g_unassigned;sp.;B1000113
	80	Proteobacteria/Alphaproteobacteria/SAR11 clade/Clade II;g_unassigned;sp.;B1000140
	81	Proteobacteria/Alphaproteobacteria/Parvibaculales/PS1 clade;g_unassigned;sp.;B1000077
	82	Bacteroidota/Bacteroidia/Flavobacteriales/Flavobacteriaceae;NS5 marine group;sp.;B1000008
	83	Proteobacteria/Alphaproteobacteria/SAR11 clade/Clade I;Clade Ia;sp.;B1000141
	84	Cyanobacteria/Cyanobacteriia/Synechococcales/Cyanobiaceae;Synechococcus CC9902;sp.;B1000207
	85	Bacteroidota/Bacteroidia/Flavobacteriales/NS7 marine group;g_unassigned;sp.;B1000074
	86	Bacteroidota/Bacteroidia/Flavobacteriales/Flavobacteriaceae;Aurantivirga;sp.;B1000110
	87	Proteobacteria/Alphaproteobacteria/SAR11 clade/Clade II;g_unassigned;sp.;B1000130
	88	Proteobacteria/Gammaproteobacteria/SAR86 clade/f_unassigned;g_unassigned;sp.;B1000173
	89	Bacteroidota/Bacteroidia/Flavobacteriales/Flavobacteriaceae;NS5 marine group;sp.;B1000064
	90	Proteobacteria/Gammaproteobacteria/SAR86 clade/f_unassigned;g_unassigned;sp.;B1000139
	91	Bacteroidota/Bacteroidia/Flavobacteriales/Flavobacteriaceae;NS5 marine group;sp.;B1000129
	92	Proteobacteria/Gammaproteobacteria/Cellvibrionales/Halieaceae;OM60(NOR5) clade;sp.;B1000118
	93	Marinimicrobia (SAR406 clade)/c_unassigned/o_unassigned/f_unassigned;g_unassigned;sp.;B1000117
	94	Proteobacteria/Alphaproteobacteria/SAR11 clade/Clade I;Clade Ia;sp.;B1000155
	95	Proteobacteria/Alphaproteobacteria/Rhodobacterales/Rhodobacteraceae;Planktomarina;sp.;B1000050
	96	Proteobacteria/Gammaproteobacteria/SAR86 clade/f_unassigned;g_unassigned;sp.;B1000146
	97	Proteobacteria/Alphaproteobacteria/Puniceispirillales/SAR116 clade;g_unassigned;sp.;B1000121
	98	Bacteroidota/Bacteroidia/Flavobacteriales/Flavobacteriaceae;Formosa;sp.;B1000069
	99	Bacteroidota/Bacteroidia/Flavobacteriales/Flavobacteriaceae;NS5 marine group;sp.;B1000057
	100	Proteobacteria/Gammaproteobacteria/Thiotrichales/Thiotrichaceae;g_unassigned;sp.;B1000164
	101	Proteobacteria/Gammaproteobacteria/Ectothiorhodospirales/Ectothiorhodospiraceae;g_unassigned;sp.;B1000241
	102	Cyanobacteria/Cyanobacteriia/Synechococcales/Cyanobiaceae;Synechococcus CC9902;sp.;B1000189
	103	Marinimicrobia (SAR406 clade)/c_unassigned/o_unassigned/f_unassigned;g_unassigned;sp.;B1000133
	104	Proteobacteria/Gammaproteobacteria/SAR86 clade/f_unassigned;g_unassigned;sp.;B1000159
	105	Bacteroidota/Bacteroidia/Flavobacteriales/Flavobacteriaceae;Formosa;sp.;B1000126
	106	Proteobacteria/Alphaproteobacteria/Rickettsiales/S25-593;g_unassigned;sp.;B1000202
	107	Proteobacteria/Gammaproteobacteria/SAR86 clade/f_unassigned;g_unassigned;sp.;B1000145
	108	Bacteroidota/Bacteroidia/Flavobacteriales/NS7 marine group;g_unassigned;sp.;B1000131
	109	Bacteroidota/Bacteroidia/Flavobacteriales/Flavobacteriaceae;NS5 marine group;sp.;B1000046
	110	Proteobacteria/Alphaproteobacteria/Rhodobacterales/Rhodobacteraceae;Ascidiaceihabitans;sp.;B1000165
	111	Proteobacteria/Alphaproteobacteria/SAR11 clade/Clade I;Clade Ia;sp.;B1000134
	112	Bacteroidota/Bacteroidia/Flavobacteriales/Flavobacteriaceae;NS5 marine group;sp.;B1000236
	113	Proteobacteria/Gammaproteobacteria/Ectothiorhodospirales/Ectothiorhodospiraceae;g_unassigned;sp.;B1000177
	114	Marinimicrobia (SAR406 clade)/c_unassigned/o_unassigned/f_unassigned;g_unassigned;sp.;B1000167
	115	Bacteroidota/Bacteroidia/Flavobacteriales/Cryomorphaceae;g_unassigned;sp.;B1000142
	116	Proteobacteria/Gammaproteobacteria/Cellvibrionales/Porticoccaceae;SAR92 clade;sp.;B1000138
	117	Proteobacteria/Alphaproteobacteria/SAR11 clade/Clade I;Clade Ia;sp.;B1000186
	118	Proteobacteria/Alphaproteobacteria/Puniceispirillales/SAR116 clade;g_unassigned;sp.;B1000166
	119	Proteobacteria/Alphaproteobacteria/Rickettsiales/S25-593;g_unassigned;sp.;B1000194
	120	Proteobacteria/Gammaproteobacteria/OM182 clade/f_unassigned;g_unassigned;sp.;B1000179
	121	Proteobacteria/Gammaproteobacteria/Cellvibrionales/Halieaceae;OM60(NOR5) clade;sp.;B1000171
	122	Bacteroidota/Bacteroidia/Flavobacteriales/Cryomorphaceae;g_unassigned;sp.;B1000161
	123	Bacteroidota/Bacteroidia/Flavobacteriales/Flavobacteriaceae;NS5 marine group;sp.;B1000277
	124	Proteobacteria/Gammaproteobacteria/Burkholderiales/Methylophilaceae;OM43 clade;sp.;B1000150
	125	Bacteroidota/Bacteroidia/Flavobacteriales/Flavobacteriaceae;NS4 marine group;sp.;B1000266
	126	Bacteroidota/Bacteroidia/Flavobacteriales/Flavobacteriaceae;NS5 marine group;sp.;B1000147
	127	Proteobacteria/Alphaproteobacteria/Puniceispirillales/SAR116 clade;g_unassigned;sp.;B1000216
	128	Proteobacteria/Alphaproteobacteria/Puniceispirillales/SAR116 clade;Candidatus Puniceispirillum;sp.;B1000178
	129	Proteobacteria/Alphaproteobacteria/Puniceispirillales/SAR116 clade;g_unassigned;sp.;B1000217
	130	Bacteroidota/Bacteroidia/Flavobacteriales/Flavobacteriaceae;NS5 marine group;sp.;B1000154
	131	Proteobacteria/Alphaproteobacteria/Defluviicoccales/f_unassigned;g_unassigned;sp.;B1000255
	132	Marinimicrobia (SAR406 clade)/c_unassigned/o_unassigned/f_unassigned;g_unassigned;sp.;B1000160
	133	Proteobacteria/Alphaproteobacteria/SAR11 clade/Clade I;Clade Ia;sp.;B1000157
	134	Proteobacteria/Alphaproteobacteria/SAR11 clade/Clade I;Clade Ia;sp.;B1000195
	135	Bacteroidota/Bacteroidia/Flavobacteriales/NS9 marine group;g_unassigned;sp.;B1000149
	136	Proteobacteria/Alphaproteobacteria/Rhodobacterales/Rhodobacteraceae;HIMB11;sp.;B1000111
	137	Bacteroidota/Bacteroidia/Flavobacteriales/Cryomorphaceae;g_unassigned;sp.;B1000087
	138	Bacteroidota/Bacteroidia/Flavobacteriales/Flavobacteriaceae;NS5 marine group;sp.;B1000085
	139	Verrucomicrobiota/Verrucomicrobiae/Opitutales/Puniceicoccaceae;Coraliomargarita;sp.;B1000238
	140	Bacteroidota/Bacteroidia/Flavobacteriales/Flavobacteriaceae;NS5 marine group;sp.;B1000176
	141	Proteobacteria/Gammaproteobacteria/Burkholderiales/Methylophilaceae;OM43 clade;sp.;B1000182
	142	Cyanobacteria/Cyanobacteriia/Synechococcales/Cyanobiaceae;Prochlorococcus MIT9313;marinus;B1000343
	143	Proteobacteria/Alphaproteobacteria/SAR11 clade/Clade II;g_unassigned;sp.;B1000191
	144	Bacteroidota/Bacteroidia/Flavobacteriales/Flavobacteriaceae;Formosa;sp.;B1000299
	145	Proteobacteria/Alphaproteobacteria/SAR11 clade/Clade I;Clade Ia;sp.;B1000233
	146	Marinimicrobia (SAR406 clade)/c_unassigned/o_unassigned/f_unassigned;g_unassigned;sp.;B1000162
	147	Proteobacteria/Gammaproteobacteria/Burkholderiales/Methylophilaceae;OM43 clade;sp.;B1000243
	148	Proteobacteria/Alphaproteobacteria/SAR11 clade/Clade I;Clade Ia;sp.;B1000239
	149	Proteobacteria/Alphaproteobacteria/Rhodobacterales/Rhodobacteraceae;g_unassigned;sp.;B1000342
	150	Proteobacteria/Alphaproteobacteria/SAR11 clade/Clade I;Clade Ib;sp.;B1000174
	151	Marinimicrobia (SAR406 clade)/c_unassigned/o_unassigned/f_unassigned;g_unassigned;sp.;B1000181
	152	Proteobacteria/Alphaproteobacteria/Rhodospirillales/AEGEAN-169 marine group;g_unassigned;sp.;B1000199
	153	Proteobacteria/Alphaproteobacteria/SAR11 clade/Clade II;g_unassigned;sp.;B1000235
	154	Proteobacteria/Alphaproteobacteria/Sphingomonadales/Sphingomonadaceae;Erythrobacter;sp.;B1000144
	155	Proteobacteria/Gammaproteobacteria/Vibrionales/Vibrionaceae;Vibrio;marisflavi;B1000220
	156	Proteobacteria/Alphaproteobacteria/Rhodobacterales/Rhodobacteraceae;Amylibacter;sp.;B1000172
	157	Cyanobacteria/Cyanobacteriia/Synechococcales/Cyanobiaceae;Cyanobium PCC-6307;sp.;B1000309
	158	Proteobacteria/Alphaproteobacteria/Parvibaculales/PS1 clade;g_unassigned;sp.;B1000310
	159	Proteobacteria/Alphaproteobacteria/SAR11 clade/Clade I;Clade Ia;sp.;B1000263
	160	Marinimicrobia (SAR406 clade)/c_unassigned/o_unassigned/f_unassigned;g_unassigned;sp.;B1000190
	161	Proteobacteria/Alphaproteobacteria/SAR11 clade/Clade II;g_unassigned;sp.;B1000212
	162	Proteobacteria/Gammaproteobacteria/SAR86 clade/f_unassigned;g_unassigned;sp.;B1000188
	163	Marinimicrobia (SAR406 clade)/c_unassigned/o_unassigned/f_unassigned;g_unassigned;sp.;B1000197
	164	Proteobacteria/Gammaproteobacteria/SAR86 clade/f_unassigned;g_unassigned;sp.;B1000267
	165	Marinimicrobia (SAR406 clade)/c_unassigned/o_unassigned/f_unassigned;g_unassigned;sp.;B1000245
	166	Bacteroidota/Bacteroidia/Flavobacteriales/Flavobacteriaceae;NS4 marine group;sp.;B1000224
	167	Proteobacteria/Alphaproteobacteria/Puniceispirillales/SAR116 clade;Candidatus Puniceispirillum;sp.;B1000221
	168	Proteobacteria/Gammaproteobacteria/Oceanospirillales/Pseudohongiellaceae;Pseudohongiella;sp.;B1000350
	169	Proteobacteria/Alphaproteobacteria/Puniceispirillales/SAR116 clade;g_unassigned;sp.;B1000305
	170	Proteobacteria/Alphaproteobacteria/SAR11 clade/Clade II;g_unassigned;sp.;B1000252
	171	Actinobacteriota/Acidimicrobiia/Actinomarinales/Actinomarinaceae;Candidatus Actinomarina;sp.;B1000283
	172	Proteobacteria/Gammaproteobacteria/SAR86 clade/f_unassigned;g_unassigned;sp.;B1000244
	173	Bacteroidota/Bacteroidia/Flavobacteriales/NS9 marine group;g_unassigned;sp.;B1000303
	174	Bacteroidota/Bacteroidia/Flavobacteriales/Flavobacteriaceae;NS5 marine group;sp.;B1000268
	175	Proteobacteria/Gammaproteobacteria/Ectothiorhodospirales/Ectothiorhodospiraceae;g_unassigned;sp.;B1000291
	176	Bacteroidota/Bacteroidia/Flavobacteriales/NS9 marine group;g_unassigned;sp.;B1000370
	177	Proteobacteria/Gammaproteobacteria/Cellvibrionales/Halieaceae;OM60(NOR5) clade;sp.;B1000246
	178	Bacteroidota/Bacteroidia/Flavobacteriales/Cryomorphaceae;g_unassigned;sp.;B1000198
	179	Proteobacteria/Alphaproteobacteria/SAR11 clade/Clade I;Clade Ia;sp.;B1000468
	180	Proteobacteria/Alphaproteobacteria/SAR11 clade/Clade IV;g_unassigned;sp.;B1000376
	181	Bacteroidota/Bacteroidia/Flavobacteriales/NS9 marine group;g_unassigned;sp.;B1000315
	182	Bacteroidota/Bacteroidia/Flavobacteriales/NS9 marine group;g_unassigned;sp.;B1000355
	183	Bacteroidota/Bacteroidia/Flavobacteriales/Crocinitomicaceae;Fluviicola;sp.;B1000148
	184	Proteobacteria/Alphaproteobacteria/Parvibaculales/PS1 clade;g_unassigned;sp.;B1000331
	185	Bacteroidota/Bacteroidia/Flavobacteriales/Flavobacteriaceae;Formosa;sp.;B1000180
	186	Cyanobacteria/Cyanobacteriia/Synechococcales/Cyanobiaceae;Synechococcus CC9902;sp.;B1000457
	187	Proteobacteria/Alphaproteobacteria/SAR11 clade/Clade IV;g_unassigned;sp.;B1000407
	188	Proteobacteria/Alphaproteobacteria/Rhodobacterales/Rhodobacteraceae;HIMB11;sp.;B1000308
	189	Proteobacteria/Alphaproteobacteria/Rhodobacterales/Rhodobacteraceae;Ascidiaceihabitans;sp.;B1000602
	190	Proteobacteria/Alphaproteobacteria/Puniceispirillales/SAR116 clade;g_unassigned;sp.;B1000526
	191	Proteobacteria/Alphaproteobacteria/Puniceispirillales/SAR116 clade;g_unassigned;sp.;B1000411
	192	Proteobacteria/Alphaproteobacteria/Puniceispirillales/SAR116 clade;g_unassigned;sp.;B1000254
	193	Proteobacteria/Gammaproteobacteria/Steroidobacterales/Woeseiaceae;Woeseia;sp.;B1000421
	194	Proteobacteria/Gammaproteobacteria/Steroidobacterales/Woeseiaceae;Woeseia;sp.;B1000322
	195	Bacteroidota/Bacteroidia/Flavobacteriales/Flavobacteriaceae;NS5 marine group;sp.;B1000095
	196	Proteobacteria/Gammaproteobacteria/Cellvibrionales/Halieaceae;OM60(NOR5) clade;sp.;B1000324
	197	Cyanobacteria/Cyanobacteriia/Synechococcales/Cyanobiaceae;Synechococcus CC9902;sp.;B1000697
	198	Proteobacteria/Alphaproteobacteria/SAR11 clade/Clade I;Clade Ia;sp.;B1000434
	199	Proteobacteria/Gammaproteobacteria/Cellvibrionales/Porticoccaceae;SAR92 clade;sp.;B1000394
	200	Proteobacteria/Gammaproteobacteria/Burkholderiales/Methylophilaceae;OM43 clade;sp.;B1000307
	201	Cyanobacteria/Cyanobacteriia/Synechococcales/Cyanobiaceae;Cyanobium PCC-6307;sp.;B1000492
	202	Bacteroidota/Bacteroidia/Flavobacteriales/Flavobacteriaceae;NS2b marine group;sp.;B1000506
	203	Bacteroidota/Bacteroidia/Flavobacteriales/Flavobacteriaceae;Formosa;sp.;B1000132
	204	Bacteroidota/Bacteroidia/Flavobacteriales/Flavobacteriaceae;NS5 marine group;sp.;B1000052
	205	Proteobacteria/Alphaproteobacteria/Rhodobacterales/Rhodobacteraceae;Ascidiaceihabitans;sp.;B1000367
	206	Verrucomicrobiota/Verrucomicrobiae/Opitutales/Puniceicoccaceae;Coraliomargarita;sp.;B1000763
	207	Bacteroidota/Bacteroidia/Flavobacteriales/Cryomorphaceae;g_unassigned;sp.;B1000446
	208	Proteobacteria/Alphaproteobacteria/Rhodospirillales/AEGEAN-169 marine group;g_unassigned;sp.;B1000401
	209	Bacteroidota/Bacteroidia/Flavobacteriales/Flavobacteriaceae;g_unassigned;sp.;B1000262
	210	Proteobacteria/Alphaproteobacteria/Puniceispirillales/SAR116 clade;Candidatus Puniceispirillum;sp.;B1000733
	211	Proteobacteria/Gammaproteobacteria/SAR86 clade/f_unassigned;g_unassigned;sp.;B1000532
	212	Proteobacteria/Alphaproteobacteria/Rhodospirillales/AEGEAN-169 marine group;g_unassigned;sp.;B1001132
	213	SAR324 clade(Marine group B)/c_unassigned/o_unassigned/f_unassigned;g_unassigned;sp.;B1000730
	214	Bacteroidota/Bacteroidia/Flavobacteriales/Flavobacteriaceae;NS5 marine group;sp.;B1000353
	215	Bacteroidota/Bacteroidia/Flavobacteriales/Flavobacteriaceae;NS5 marine group;sp.;B1000053
	216	Bacteroidota/Bacteroidia/Flavobacteriales/Flavobacteriaceae;NS2b marine group;sp.;B1000689
	217	Actinobacteriota/Actinobacteria/Propionibacteriales/Nocardioidaceae;Aeromicrobium;sp.;B1000333
	218	Proteobacteria/Gammaproteobacteria/Cellvibrionales/Halieaceae;OM60(NOR5) clade;sp.;B1000643
	219	Actinobacteriota/Actinobacteria/Propionibacteriales/Nocardioidaceae;Nocardioides;sp.;B1000905
	220	Proteobacteria/Gammaproteobacteria/Ectothiorhodospirales/Ectothiorhodospiraceae;g_unassigned;sp.;B1000163
	221	Marinimicrobia (SAR406 clade)/c_unassigned/o_unassigned/f_unassigned;g_unassigned;sp.;B1000193
	222	Marinimicrobia (SAR406 clade)/c_unassigned/o_unassigned/f_unassigned;g_unassigned;sp.;B1000185
	223	Proteobacteria/Alphaproteobacteria/SAR11 clade/Clade I;Clade Ib;sp.;B1000205
	224	Proteobacteria/Gammaproteobacteria/SAR86 clade/f_unassigned;g_unassigned;sp.;B1000270
	225	Proteobacteria/Gammaproteobacteria/Burkholderiales/Methylophilaceae;OM43 clade;sp.;B1000169
	226	Proteobacteria/Alphaproteobacteria/SAR11 clade/Clade I;Clade Ia;sp.;B1000214
	227	Proteobacteria/Gammaproteobacteria/Ectothiorhodospirales/Ectothiorhodospiraceae;g_unassigned;sp.;B1000281
	228	Proteobacteria/Gammaproteobacteria/SAR86 clade/f_unassigned;g_unassigned;sp.;B1000289
	229	Proteobacteria/Gammaproteobacteria/KI89A clade/f_unassigned;g_unassigned;sp.;B1000208
	230	Proteobacteria/Alphaproteobacteria/Rickettsiales/S25-593;g_unassigned;sp.;B1000337
	231	Proteobacteria/Alphaproteobacteria/Rhodospirillales/AEGEAN-169 marine group;g_unassigned;sp.;B1000259
	232	Proteobacteria/Alphaproteobacteria/SAR11 clade/Clade I;Clade Ia;sp.;B1000249
	233	Proteobacteria/Gammaproteobacteria/Oceanospirillales/Pseudohongiellaceae;Pseudohongiella;sp.;B1000311
	234	Proteobacteria/Alphaproteobacteria/SAR11 clade/Clade II;g_unassigned;sp.;B1000284
	235	Verrucomicrobiota/Verrucomicrobiae/Opitutales/Puniceicoccaceae;MB11C04 marine group;sp.;B1000336
	236	Proteobacteria/Gammaproteobacteria/SAR86 clade/f_unassigned;g_unassigned;sp.;B1000258
	237	Bacteroidota/Bacteroidia/Flavobacteriales/Flavobacteriaceae;NS4 marine group;sp.;B1000226
	238	Proteobacteria/Gammaproteobacteria/SAR86 clade/f_unassigned;g_unassigned;sp.;B1000225
	239	Proteobacteria/Gammaproteobacteria/Ectothiorhodospirales/Ectothiorhodospiraceae;g_unassigned;sp.;B1000271
	240	Proteobacteria/Gammaproteobacteria/SAR86 clade/f_unassigned;g_unassigned;sp.;B1000338
	241	Proteobacteria/Alphaproteobacteria/SAR11 clade/Clade II;g_unassigned;sp.;B1000184
	242	Proteobacteria/Alphaproteobacteria/SAR11 clade/Clade II;g_unassigned;sp.;B1000279
	243	Marinimicrobia (SAR406 clade)/c_unassigned/o_unassigned/f_unassigned;g_unassigned;sp.;B1000332
	244	Proteobacteria/Gammaproteobacteria/SAR86 clade/f_unassigned;g_unassigned;sp.;B1000250
	245	Bacteroidota/Bacteroidia/Flavobacteriales/Flavobacteriaceae;NS4 marine group;sp.;B1000257
	246	Proteobacteria/Gammaproteobacteria/Vibrionales/Vibrionaceae;Vibrio;sp.;B1000503
	247	Proteobacteria/Alphaproteobacteria/SAR11 clade/Clade I;Clade Ia;sp.;B1000296
	248	Proteobacteria/Gammaproteobacteria/Cellvibrionales/Spongiibacteraceae;BD1-7 clade;sp.;B1000328
	249	Bacteroidota/Bacteroidia/Flavobacteriales/Flavobacteriaceae;NS4 marine group;sp.;B1000201
	250	Proteobacteria/Gammaproteobacteria/Alteromonadales/f_unassigned;g_unassigned;sp.;B1000227
	251	Bacteroidota/Bacteroidia/Flavobacteriales/NS9 marine group;g_unassigned;sp.;B1000422
	252	Bacteroidota/Bacteroidia/Flavobacteriales/Flavobacteriaceae;NS5 marine group;sp.;B1000228
	253	Proteobacteria/Gammaproteobacteria/Cellvibrionales/Halieaceae;OM60(NOR5) clade;sp.;B1000203
	254	Marinimicrobia (SAR406 clade)/c_unassigned/o_unassigned/f_unassigned;g_unassigned;sp.;B1000497
	255	Proteobacteria/Gammaproteobacteria/SAR86 clade/f_unassigned;g_unassigned;sp.;B1000286
	256	Proteobacteria/Gammaproteobacteria/Oceanospirillales/Nitrincolaceae;g_unassigned;sp.;B1000168
	257	Proteobacteria/Gammaproteobacteria/Ectothiorhodospirales/Ectothiorhodospiraceae;g_unassigned;sp.;B1000229
	258	Proteobacteria/Gammaproteobacteria/Cellvibrionales/Porticoccaceae;SAR92 clade;sp.;B1000593
	259	Bacteroidota/Bacteroidia/Flavobacteriales/Flavobacteriaceae;NS2b marine group;sp.;B1000107
	260	Proteobacteria/Alphaproteobacteria/SAR11 clade/Clade II;g_unassigned;sp.;B1000335
	261	Proteobacteria/Alphaproteobacteria/SAR11 clade/Clade I;Clade Ia;sp.;B1000273
	262	Verrucomicrobiota/Kiritimatiellae/Kiritimatiellales/Kiritimatiellaceae;R76-B128;sp.;B1000389
	263	Proteobacteria/Gammaproteobacteria/Ectothiorhodospirales/Ectothiorhodospiraceae;g_unassigned;sp.;B1000634
	264	Campilobacterota/Campylobacteria/Campylobacterales/Arcobacteraceae;Halarcobacter;sp.;B1000727
	265	Proteobacteria/Alphaproteobacteria/Rhodobacterales/Rhodobacteraceae;Planktomarina;sp.;B1000152
	266	Bacteroidota/Bacteroidia/Flavobacteriales/Flavobacteriaceae;NS5 marine group;sp.;B1000143
	267	Bacteroidota/Bacteroidia/Flavobacteriales/NS9 marine group;g_unassigned;sp.;B1000417
	268	Proteobacteria/Alphaproteobacteria/SAR11 clade/Clade I;Clade Ia;sp.;B1000301
	269	Proteobacteria/Gammaproteobacteria/KI89A clade/f_unassigned;g_unassigned;sp.;B1000265
	270	Proteobacteria/Gammaproteobacteria/SAR86 clade/f_unassigned;g_unassigned;sp.;B1000348
	271	Proteobacteria/Alphaproteobacteria/SAR11 clade/Clade I;Clade Ia;sp.;B1000461
	272	Proteobacteria/Gammaproteobacteria/Cellvibrionales/Spongiibacteraceae;BD1-7 clade;sp.;B1000319
	273	Proteobacteria/Gammaproteobacteria/SAR86 clade/f_unassigned;g_unassigned;sp.;B1000693
	274	Bacteroidota/Bacteroidia/Flavobacteriales/Flavobacteriaceae;NS5 marine group;sp.;B1000175
	275	Proteobacteria/Alphaproteobacteria/SAR11 clade/Clade II;g_unassigned;sp.;B1000323
	276	Proteobacteria/Alphaproteobacteria/Puniceispirillales/SAR116 clade;Candidatus Puniceispirillum;sp.;B1000736
	277	Proteobacteria/Gammaproteobacteria/Cellvibrionales/Halieaceae;OM60(NOR5) clade;sp.;B1000387
	278	Proteobacteria/Alphaproteobacteria/SAR11 clade/Clade II;g_unassigned;sp.;B1000463
	279	Proteobacteria/Gammaproteobacteria/Alteromonadales/Pseudoalteromonadaceae;Pseudoalteromonas;spongiae;B1000351
	280	Proteobacteria/Alphaproteobacteria/Rickettsiales/S25-593;g_unassigned;sp.;B1000477
	281	Proteobacteria/Gammaproteobacteria/SAR86 clade/f_unassigned;g_unassigned;sp.;B1000280
	282	Proteobacteria/Gammaproteobacteria/Tenderiales/Tenderiaceae;Candidatus Tenderia;sp.;B1000569
	283	Bacteroidota/Bacteroidia/Flavobacteriales/Flavobacteriaceae;NS5 marine group;sp.;B1000676
	284	Proteobacteria/Gammaproteobacteria/Cellvibrionales/Halieaceae;OM60(NOR5) clade;sp.;B1000488
	285	Proteobacteria/Gammaproteobacteria/Cellvibrionales/Porticoccaceae;SAR92 clade;sp.;B1000364
	286	Proteobacteria/Alphaproteobacteria/SAR11 clade/Clade II;g_unassigned;sp.;B1000482
	287	Proteobacteria/Gammaproteobacteria/SAR86 clade/f_unassigned;g_unassigned;sp.;B1000253
	288	Proteobacteria/Gammaproteobacteria/Cellvibrionales/Porticoccaceae;SAR92 clade;sp.;B1000088
	289	Proteobacteria/Alphaproteobacteria/SAR11 clade/Clade II;g_unassigned;sp.;B1000366
	290	Bacteroidota/Bacteroidia/Flavobacteriales/Cryomorphaceae;g_unassigned;sp.;B1000292
	291	Proteobacteria/Gammaproteobacteria/SAR86 clade/f_unassigned;g_unassigned;sp.;B1000418
	292	Proteobacteria/Alphaproteobacteria/Puniceispirillales/SAR116 clade;Candidatus Puniceispirillum;sp.;B1000589
	293	Proteobacteria/Gammaproteobacteria/Burkholderiales/Methylophilaceae;OM43 clade;sp.;B1000312
	294	Proteobacteria/Alphaproteobacteria/Rhodobacterales/Rhodobacteraceae;Amylibacter;sp.;B1000528
	295	Proteobacteria/Alphaproteobacteria/SAR11 clade/Clade II;g_unassigned;sp.;B1000456
	296	Proteobacteria/Gammaproteobacteria/SAR86 clade/f_unassigned;g_unassigned;sp.;B1000360
	297	Proteobacteria/Alphaproteobacteria/SAR11 clade/Clade I;Clade Ib;sp.;B1000318
	298	Bacteroidota/Bacteroidia/Flavobacteriales/Flavobacteriaceae;NS5 marine group;sp.;B1000128
	299	Proteobacteria/Alphaproteobacteria/SAR11 clade/Clade I;Clade Ia;sp.;B1000415
	300	Proteobacteria/Alphaproteobacteria/SAR11 clade/Clade II;g_unassigned;sp.;B1000453
	301	Proteobacteria/Alphaproteobacteria/Rhodospirillales/AEGEAN-169 marine group;g_unassigned;sp.;B1000536
	302	Marinimicrobia (SAR406 clade)/c_unassigned/o_unassigned/f_unassigned;g_unassigned;sp.;B1000973
	303	Proteobacteria/Alphaproteobacteria/Puniceispirillales/SAR116 clade;g_unassigned;sp.;B1000520
	304	Proteobacteria/Gammaproteobacteria/SAR86 clade/f_unassigned;g_unassigned;sp.;B1000340
	305	Proteobacteria/Alphaproteobacteria/Rickettsiales/S25-593;g_unassigned;sp.;B1000502
	306	Bacteroidota/Bacteroidia/Flavobacteriales/Flavobacteriaceae;Flavicella;sp.;B1000192
	307	Proteobacteria/Alphaproteobacteria/Parvibaculales/OCS116 clade;g_unassigned;sp.;B1000410
	308	Bacteroidota/Bacteroidia/Flavobacteriales/Flavobacteriaceae;NS5 marine group;sp.;B1000363
	309	Proteobacteria/Gammaproteobacteria/Ga0077536/f_unassigned;g_unassigned;sp.;B1001676
	310	Proteobacteria/Alphaproteobacteria/SAR11 clade/Clade I;Clade Ib;sp.;B1000386
	311	Proteobacteria/Gammaproteobacteria/SAR86 clade/f_unassigned;g_unassigned;sp.;B1000223
	312	Proteobacteria/Gammaproteobacteria/Cellvibrionales/Halieaceae;OM60(NOR5) clade;sp.;B1000950
	313	Proteobacteria/Alphaproteobacteria/Rhodobacterales/Rhodobacteraceae;g_unassigned;sp.;B1000649
	314	Firmicutes/Bacilli/Acholeplasmatales/Acholeplasmataceae;Acholeplasma;sp.;B1000662
	315	Proteobacteria/Gammaproteobacteria/SAR86 clade/f_unassigned;g_unassigned;sp.;B1000515
	316	Proteobacteria/Alphaproteobacteria/SAR11 clade/Clade I;Clade Ib;sp.;B1000440
	317	Marinimicrobia (SAR406 clade)/c_unassigned/o_unassigned/f_unassigned;g_unassigned;sp.;B1000388
	318	Proteobacteria/Alphaproteobacteria/Rhodobacterales/Rhodobacteraceae;g_unassigned;sp.;B1000534
	319	Proteobacteria/Gammaproteobacteria/SAR86 clade/f_unassigned;g_unassigned;sp.;B1000393
	320	Bacteroidota/Bacteroidia/Flavobacteriales/NS9 marine group;g_unassigned;sp.;B1000413
	321	Proteobacteria/Alphaproteobacteria/Rickettsiales/S25-593;g_unassigned;sp.;B1000368
	322	Proteobacteria/Gammaproteobacteria/Cellvibrionales/Halieaceae;Luminiphilus;sp.;B1000800
	323	Proteobacteria/Gammaproteobacteria/Cellvibrionales/Spongiibacteraceae;BD1-7 clade;sp.;B1000392
	324	Bacteroidota/Bacteroidia/Flavobacteriales/Flavobacteriaceae;Ulvibacter;sp.;B1000275
	325	Bacteroidota/Bacteroidia/Flavobacteriales/NS9 marine group;g_unassigned;sp.;B1000330
	326	Bacteroidota/Bacteroidia/Flavobacteriales/Crocinitomicaceae;Fluviicola;sp.;B1000341
	327	Proteobacteria/Alphaproteobacteria/SAR11 clade/Clade I;Clade Ib;sp.;B1000369
	328	Proteobacteria/Gammaproteobacteria/Thiomicrospirales/Thioglobaceae;SUP05 cluster;sp.;B1000339
	329	Marinimicrobia (SAR406 clade)/c_unassigned/o_unassigned/f_unassigned;g_unassigned;sp.;B1000329
	330	Bacteroidota/Bacteroidia/Flavobacteriales/Flavobacteriaceae;NS4 marine group;sp.;B1000848
	331	Bacteroidota/Bacteroidia/Flavobacteriales/Flavobacteriaceae;NS5 marine group;sp.;B1000022
	332	Proteobacteria/Gammaproteobacteria/Ectothiorhodospirales/Ectothiorhodospiraceae;g_unassigned;sp.;B1000445
	333	Proteobacteria/Gammaproteobacteria/SAR86 clade/f_unassigned;g_unassigned;sp.;B1000447
	334	Proteobacteria/Alphaproteobacteria/SAR11 clade/Clade II;g_unassigned;sp.;B1000472
	335	Proteobacteria/Gammaproteobacteria/SAR86 clade/f_unassigned;g_unassigned;sp.;B1000391
	336	Bacteroidota/Bacteroidia/Flavobacteriales/NS9 marine group;g_unassigned;sp.;B1000496
	337	Proteobacteria/Alphaproteobacteria/Puniceispirillales/SAR116 clade;g_unassigned;sp.;B1000211
	338	Proteobacteria/Alphaproteobacteria/Rhodobacterales/Rhodobacteraceae;g_unassigned;sp.;B1000670
	339	Proteobacteria/Gammaproteobacteria/Ectothiorhodospirales/Ectothiorhodospiraceae;g_unassigned;sp.;B1001407
	340	Proteobacteria/Alphaproteobacteria/SAR11 clade/Clade II;g_unassigned;sp.;B1000428
	341	Proteobacteria/Alphaproteobacteria/SAR11 clade/Clade I;Clade Ib;sp.;B1000380
	342	Proteobacteria/Alphaproteobacteria/Puniceispirillales/SAR116 clade;Candidatus Puniceispirillum;sp.;B1000419
	343	Bacteroidota/Bacteroidia/Flavobacteriales/NS9 marine group;g_unassigned;sp.;B1000344
	344	Marinimicrobia (SAR406 clade)/c_unassigned/o_unassigned/f_unassigned;g_unassigned;sp.;B1000427
	345	Bacteroidota/Bacteroidia/Flavobacteriales/Flavobacteriaceae;g_unassigned;sp.;B1000361
	346	Proteobacteria/Gammaproteobacteria/Cellvibrionales/Porticoccaceae;SAR92 clade;sp.;B1000469
	347	Proteobacteria/Gammaproteobacteria/Cellvibrionales/Halieaceae;OM60(NOR5) clade;sp.;B1000404
	348	Proteobacteria/Alphaproteobacteria/Rhodospirillales/AEGEAN-169 marine group;g_unassigned;sp.;B1001404
	349	Proteobacteria/Alphaproteobacteria/SAR11 clade/Clade I;Clade Ia;sp.;B1000555
	350	Proteobacteria/Gammaproteobacteria/Burkholderiales/Methylophilaceae;OM43 clade;sp.;B1000276
	351	Proteobacteria/Gammaproteobacteria/Cellvibrionales/Halieaceae;OM60(NOR5) clade;sp.;B1000510
	352	Proteobacteria/Gammaproteobacteria/SAR86 clade/f_unassigned;g_unassigned;sp.;B1000466
	353	Bacteroidota/Bacteroidia/Flavobacteriales/NS9 marine group;g_unassigned;sp.;B1000430
	354	Proteobacteria/Gammaproteobacteria/Cellvibrionales/Spongiibacteraceae;BD1-7 clade;sp.;B1000383
	355	Proteobacteria/Alphaproteobacteria/SAR11 clade/Clade II;g_unassigned;sp.;B1000827
	356	Proteobacteria/Gammaproteobacteria/Vibrionales/Vibrionaceae;Vibrio;anguillarum;B1000509
	357	Bacteroidota/Bacteroidia/Flavobacteriales/NS9 marine group;g_unassigned;sp.;B1000398
	358	Cyanobacteria/Cyanobacteriia/Synechococcales/Cyanobiaceae;Synechococcus CC9902;sp.;B1000801
	359	Proteobacteria/Alphaproteobacteria/Puniceispirillales/SAR116 clade;g_unassigned;sp.;B1000640
	360	Proteobacteria/Alphaproteobacteria/SAR11 clade/Clade III;g_unassigned;sp.;B1000354
	361	Proteobacteria/Gammaproteobacteria/Cellvibrionales/Spongiibacteraceae;BD1-7 clade;sp.;B1000462
	362	Proteobacteria/Gammaproteobacteria/Burkholderiales/Methylophilaceae;OM43 clade;sp.;B1000464
	363	Bacteroidota/Bacteroidia/Flavobacteriales/Flavobacteriaceae;NS5 marine group;sp.;B1000295
	364	Bacteroidota/Bacteroidia/Flavobacteriales/NS7 marine group;g_unassigned;sp.;B1000345
	365	Proteobacteria/Gammaproteobacteria/Oceanospirillales/Litoricolaceae;Litoricola;sp.;B1000955
	366	Proteobacteria/Gammaproteobacteria/SAR86 clade/f_unassigned;g_unassigned;sp.;B1000242
	367	Bacteroidota/Bacteroidia/Flavobacteriales/Cryomorphaceae;Vicingus;sp.;B1000511
	368	Actinobacteriota/Acidimicrobiia/Actinomarinales/Actinomarinaceae;Candidatus Actinomarina;sp.;B1000635
	369	Proteobacteria/Gammaproteobacteria/Cellvibrionales/Halieaceae;OM60(NOR5) clade;sp.;B1000698
	370	Marinimicrobia (SAR406 clade)/c_unassigned/o_unassigned/f_unassigned;g_unassigned;sp.;B1000558
	371	Proteobacteria/Gammaproteobacteria/Cellvibrionales/Halieaceae;OM60(NOR5) clade;sp.;B1000789
	372	Marinimicrobia (SAR406 clade)/c_unassigned/o_unassigned/f_unassigned;g_unassigned;sp.;B1000441
	373	Proteobacteria/Gammaproteobacteria/Ectothiorhodospirales/Ectothiorhodospiraceae;g_unassigned;sp.;B1000406
	374	Proteobacteria/Alphaproteobacteria/Parvibaculales/PS1 clade;g_unassigned;sp.;B1000436
	375	Bacteroidota/Bacteroidia/Flavobacteriales/Flavobacteriaceae;Ulvibacter;sp.;B1000124
	376	Proteobacteria/Alphaproteobacteria/Rickettsiales/S25-593;g_unassigned;sp.;B1000501
	377	Bacteroidota/Bacteroidia/Flavobacteriales/Flavobacteriaceae;NS4 marine group;sp.;B1000675
	378	Proteobacteria/Alphaproteobacteria/Puniceispirillales/SAR116 clade;g_unassigned;sp.;B1000256
	379	Proteobacteria/Gammaproteobacteria/Cellvibrionales/Porticoccaceae;SAR92 clade;sp.;B1000219
	380	Proteobacteria/Alphaproteobacteria/Caulobacterales/Hyphomonadaceae;Hellea;sp.;B1000498
	381	Bacteroidota/Bacteroidia/Flavobacteriales/Flavobacteriaceae;NS5 marine group;sp.;B1000476
	382	Proteobacteria/Gammaproteobacteria/Burkholderiales/Methylophilaceae;OM43 clade;sp.;B1000425
	383	Proteobacteria/Alphaproteobacteria/SAR11 clade/Clade I;Clade Ia;sp.;B1000494
	384	Proteobacteria/Alphaproteobacteria/SAR11 clade/Clade I;Clade Ia;sp.;B1000550
	385	Bacteroidota/Bacteroidia/Flavobacteriales/Flavobacteriaceae;NS2b marine group;sp.;B1000480
	386	Bacteroidota/Bacteroidia/Flavobacteriales/NS7 marine group;g_unassigned;sp.;B1000450
	387	Bacteroidota/Bacteroidia/Cytophagales/Cyclobacteriaceae;Marinoscillum;sp.;B1000645
	388	Proteobacteria/Gammaproteobacteria/KI89A clade/f_unassigned;g_unassigned;sp.;B1000805
	389	Verrucomicrobiota/Verrucomicrobiae/Verrucomicrobiales/Rubritaleaceae;Roseibacillus;sp.;B1001161
	390	Proteobacteria/Alphaproteobacteria/Puniceispirillales/SAR116 clade;g_unassigned;sp.;B1000467
	391	Bacteroidota/Bacteroidia/Flavobacteriales/Cryomorphaceae;g_unassigned;sp.;B1000414
	392	Proteobacteria/Gammaproteobacteria/SAR86 clade/f_unassigned;g_unassigned;sp.;B1000481
	393	Marinimicrobia (SAR406 clade)/c_unassigned/o_unassigned/f_unassigned;g_unassigned;sp.;B1000432
	394	Proteobacteria/Gammaproteobacteria/Alteromonadales/Pseudoalteromonadaceae;g_unassigned;sp.;B1000471
	395	Proteobacteria/Gammaproteobacteria/SAR86 clade/f_unassigned;g_unassigned;sp.;B1000513
	396	Proteobacteria/Alphaproteobacteria/SAR11 clade/Clade II;g_unassigned;sp.;B1000673
	397	Proteobacteria/Alphaproteobacteria/SAR11 clade/Clade I;Clade Ia;sp.;B1000551
	398	Proteobacteria/Alphaproteobacteria/Puniceispirillales/SAR116 clade;Candidatus Puniceispirillum;sp.;B1000641
	399	Bacteroidota/Bacteroidia/Flavobacteriales/Flavobacteriaceae;NS4 marine group;sp.;B1000650
	400	Proteobacteria/Alphaproteobacteria/Rhodospirillales/AEGEAN-169 marine group;g_unassigned;sp.;B1000788
	401	Proteobacteria/Gammaproteobacteria/Burkholderiales/Methylophilaceae;OM43 clade;sp.;B1000952
	402	Bacteroidota/Bacteroidia/Flavobacteriales/NS9 marine group;g_unassigned;sp.;B1000251
	403	Proteobacteria/Gammaproteobacteria/SAR86 clade/f_unassigned;g_unassigned;sp.;B1000612
	404	Proteobacteria/Alphaproteobacteria/Puniceispirillales/SAR116 clade;g_unassigned;sp.;B1000606
	405	Proteobacteria/Gammaproteobacteria/Cellvibrionales/Halieaceae;OM60(NOR5) clade;sp.;B1000402
	406	Proteobacteria/Alphaproteobacteria/SAR11 clade/Clade I;Clade Ib;sp.;B1001776
	407	Marinimicrobia (SAR406 clade)/c_unassigned/o_unassigned/f_unassigned;g_unassigned;sp.;B1000798
	408	Proteobacteria/Alphaproteobacteria/SAR11 clade/Clade I;Clade Ib;sp.;B1001777
	409	Verrucomicrobiota/Verrucomicrobiae/Opitutales/Puniceicoccaceae;Lentimonas;sp.;B1000572
	410	Bacteroidota/Bacteroidia/Flavobacteriales/Flavobacteriaceae;NS5 marine group;sp.;B1000603
	411	Proteobacteria/Alphaproteobacteria/Rhodospirillales/Terasakiellaceae;g_unassigned;sp.;B1000778
	412	Bacteroidota/Bacteroidia/Flavobacteriales/Flavobacteriaceae;g_unassigned;sp.;B1000833
	413	Proteobacteria/Gammaproteobacteria/SAR86 clade/f_unassigned;g_unassigned;sp.;B1000619
	414	Proteobacteria/Gammaproteobacteria/SAR86 clade/f_unassigned;g_unassigned;sp.;B1000671
	415	Proteobacteria/Gammaproteobacteria/Cellvibrionales/Porticoccaceae;SAR92 clade;sp.;B1000443
	416	Proteobacteria/Alphaproteobacteria/Rickettsiales/S25-593;g_unassigned;sp.;B1000586
	417	Verrucomicrobiota/Verrucomicrobiae/Opitutales/Puniceicoccaceae;MB11C04 marine group;sp.;B1000614
	418	Bacteroidota/Bacteroidia/Flavobacteriales/Flavobacteriaceae;NS4 marine group;sp.;B1001224
	419	Proteobacteria/Alphaproteobacteria/Puniceispirillales/SAR116 clade;Candidatus Puniceispirillum;sp.;B1000615
	420	Bacteroidota/Bacteroidia/Flavobacteriales/Flavobacteriaceae;Formosa;sp.;B1000206
	421	Proteobacteria/Alphaproteobacteria/Parvibaculales/OCS116 clade;g_unassigned;sp.;B1000746
	422	Bacteroidota/Bacteroidia/Flavobacteriales/Flavobacteriaceae;NS5 marine group;sp.;B1000397
	423	Proteobacteria/Gammaproteobacteria/Ectothiorhodospirales/Ectothiorhodospiraceae;g_unassigned;sp.;B1000628
	424	Marinimicrobia (SAR406 clade)/c_unassigned/o_unassigned/f_unassigned;g_unassigned;sp.;B1000437
	425	Proteobacteria/Alphaproteobacteria/SAR11 clade/Clade II;g_unassigned;sp.;B1000826
	426	Proteobacteria/Alphaproteobacteria/Rhodobacterales/Rhodobacteraceae;HIMB11;sp.;B1000504
	427	Cyanobacteria/Cyanobacteriia/Synechococcales/Cyanobiaceae;Synechococcus CC9902;sp.;B1000639
	428	Proteobacteria/Alphaproteobacteria/Rhodospirillales/AEGEAN-169 marine group;g_unassigned;sp.;B1000484
	429	Bacteroidota/Bacteroidia/Flavobacteriales/Flavobacteriaceae;NS4 marine group;sp.;B1001115
	430	Proteobacteria/Alphaproteobacteria/SAR11 clade/Clade I;Clade Ib;sp.;B1000559
	431	Bacteroidota/Bacteroidia/Flavobacteriales/Flavobacteriaceae;NS4 marine group;sp.;B1000574
	432	Proteobacteria/Alphaproteobacteria/Rhodospirillales/AEGEAN-169 marine group;g_unassigned;sp.;B1000636
	433	Planctomycetota/BD7-11/o_unassigned/f_unassigned;g_unassigned;sp.;B1000731
	434	Bacteroidota/Bacteroidia/Flavobacteriales/Flavobacteriaceae;NS5 marine group;sp.;B1000485
	435	Proteobacteria/Alphaproteobacteria/SAR11 clade/Clade I;Clade Ia;sp.;B1000803
	436	Proteobacteria/Gammaproteobacteria/Thiotrichales/Thiotrichaceae;g_unassigned;sp.;B1000533
	437	Proteobacteria/Alphaproteobacteria/Rickettsiales/S25-593;g_unassigned;sp.;B1000903
	438	Proteobacteria/Gammaproteobacteria/Thiomicrospirales/Thioglobaceae;SUP05 cluster;sp.;B1000552
	439	Proteobacteria/Gammaproteobacteria/Thiotrichales/Thiotrichaceae;g_unassigned;sp.;B1000585
	440	Proteobacteria/Alphaproteobacteria/SAR11 clade/Clade II;g_unassigned;sp.;B1000610
	441	Bacteroidota/Bacteroidia/Flavobacteriales/NS9 marine group;g_unassigned;sp.;B1000465
	442	Proteobacteria/Gammaproteobacteria/Cellvibrionales/Halieaceae;OM60(NOR5) clade;sp.;B1000553
	443	Proteobacteria/Alphaproteobacteria/SAR11 clade/Clade IV;g_unassigned;sp.;B1002744
	444	Actinobacteriota/Acidimicrobiia/Actinomarinales/Actinomarinaceae;Candidatus Actinomarina;sp.;B1000556
	445	Verrucomicrobiota/Verrucomicrobiae/Opitutales/Puniceicoccaceae;Lentimonas;sp.;B1000822
	446	Bacteroidota/Bacteroidia/Flavobacteriales/Flavobacteriaceae;NS5 marine group;sp.;B1000739
	447	Proteobacteria/Alphaproteobacteria/Parvibaculales/PS1 clade;g_unassigned;sp.;B1000774
	448	Proteobacteria/Gammaproteobacteria/Cellvibrionales/Halieaceae;OM60(NOR5) clade;sp.;B1000695
	449	Proteobacteria/Alphaproteobacteria/SAR11 clade/Clade I;Clade Ib;sp.;B1000734
	450	Bacteroidota/Bacteroidia/Flavobacteriales/Flavobacteriaceae;Flavicella;sp.;B1000741
	451	Proteobacteria/Alphaproteobacteria/SAR11 clade/Clade I;Clade Ib;sp.;B1001533
	452	Proteobacteria/Gammaproteobacteria/SAR86 clade/f_unassigned;g_unassigned;sp.;B1000489
	453	Proteobacteria/Gammaproteobacteria/SAR86 clade/f_unassigned;g_unassigned;sp.;B1000617
	454	Bacteroidota/Bacteroidia/Flavobacteriales/Flavobacteriaceae;NS5 marine group;sp.;B1000702
	455	Proteobacteria/Alphaproteobacteria/Puniceispirillales/SAR116 clade;Candidatus Puniceispirillum;sp.;B1000631
	456	Bacteroidota/Bacteroidia/Flavobacteriales/Flavobacteriaceae;NS2b marine group;sp.;B1000499
	457	Proteobacteria/Alphaproteobacteria/Rickettsiales/S25-593;g_unassigned;sp.;B1000811
	458	Proteobacteria/Alphaproteobacteria/SAR11 clade/Clade II;g_unassigned;sp.;B1000412
	459	Proteobacteria/Gammaproteobacteria/Cellvibrionales/Halieaceae;OM60(NOR5) clade;sp.;B1000841
	460	Cyanobacteria/Cyanobacteriia/Synechococcales/Cyanobiaceae;Synechococcus CC9902;sp.;B1000970
	461	Proteobacteria/Alphaproteobacteria/Puniceispirillales/SAR116 clade;Candidatus Puniceispirillum;sp.;B1000684
	462	Bacteroidota/Bacteroidia/Flavobacteriales/Flavobacteriaceae;Formosa;sp.;B1000775
	463	Verrucomicrobiota/Verrucomicrobiae/Opitutales/Puniceicoccaceae;MB11C04 marine group;sp.;B1000797
	464	Proteobacteria/Alphaproteobacteria/SAR11 clade/Clade II;g_unassigned;sp.;B1000531
	465	Bacteroidota/Bacteroidia/Flavobacteriales/Flavobacteriaceae;Aurantivirga;sp.;B1000381
	466	Proteobacteria/Gammaproteobacteria/SAR86 clade/f_unassigned;g_unassigned;sp.;B1000657
	467	Proteobacteria/Alphaproteobacteria/SAR11 clade/Clade III;g_unassigned;sp.;B1000996
	468	Proteobacteria/Gammaproteobacteria/Cellvibrionales/Halieaceae;OM60(NOR5) clade;sp.;B1000659
	469	Bacteroidota/Bacteroidia/Flavobacteriales/Flavobacteriaceae;NS4 marine group;sp.;B1001268
	470	Bacteroidota/Bacteroidia/Sphingobacteriales/NS11-12 marine group;g_unassigned;sp.;B1000237
	471	Proteobacteria/Gammaproteobacteria/Ectothiorhodospirales/Ectothiorhodospiraceae;g_unassigned;sp.;B1000840
	472	Proteobacteria/Gammaproteobacteria/OM182 clade/f_unassigned;g_unassigned;sp.;B1000624
	473	Proteobacteria/Gammaproteobacteria/SAR86 clade/f_unassigned;g_unassigned;sp.;B1000626
	474	Proteobacteria/Alphaproteobacteria/SAR11 clade/Clade II;g_unassigned;sp.;B1000729
	475	Proteobacteria/Alphaproteobacteria/SAR11 clade/Clade II;g_unassigned;sp.;B1000854
	476	Proteobacteria/Alphaproteobacteria/SAR11 clade/Clade I;Clade Ia;sp.;B1000637
	477	Proteobacteria/Gammaproteobacteria/Burkholderiales/Nitrosomonadaceae;IS-44;sp.;B1000571
	478	Cyanobacteria/Cyanobacteriia/Synechococcales/Cyanobiaceae;Synechococcus CC9902;sp.;B1000735
	479	Proteobacteria/Alphaproteobacteria/Rickettsiales/S25-593;g_unassigned;sp.;B1000835
	480	Marinimicrobia (SAR406 clade)/c_unassigned/o_unassigned/f_unassigned;g_unassigned;sp.;B1000699
	481	Bacteroidota/Bacteroidia/Flavobacteriales/Flavobacteriaceae;NS5 marine group;sp.;B1000656
	482	Proteobacteria/Gammaproteobacteria/Ectothiorhodospirales/Ectothiorhodospiraceae;g_unassigned;sp.;B1001053
	483	Bacteroidota/Bacteroidia/Flavobacteriales/Flavobacteriaceae;NS4 marine group;sp.;B1000706
	484	Proteobacteria/Gammaproteobacteria/Ectothiorhodospirales/Ectothiorhodospiraceae;g_unassigned;sp.;B1002617
	485	Proteobacteria/Alphaproteobacteria/SAR11 clade/Clade I;Clade Ia;sp.;B1000638
	486	Bacteroidota/Bacteroidia/Flavobacteriales/NS7 marine group;g_unassigned;sp.;B1000523
	487	Proteobacteria/Alphaproteobacteria/Puniceispirillales/SAR116 clade;Candidatus Puniceispirillum;sp.;B1000547
	488	Proteobacteria/Gammaproteobacteria/SAR86 clade/f_unassigned;g_unassigned;sp.;B1000941
	489	Verrucomicrobiota/Verrucomicrobiae/Opitutales/Puniceicoccaceae;MB11C04 marine group;sp.;B1001094
	490	Proteobacteria/Alphaproteobacteria/SAR11 clade/Clade I;Clade Ia;sp.;B1000625
	491	Proteobacteria/Gammaproteobacteria/SAR86 clade/f_unassigned;g_unassigned;sp.;B1000907
	492	Proteobacteria/Gammaproteobacteria/Alteromonadales/Alteromonadaceae;Aliiglaciecola;sp.;B1000613
	493	Proteobacteria/Alphaproteobacteria/SAR11 clade/Clade II;g_unassigned;sp.;B1000609
	494	Marinimicrobia (SAR406 clade)/c_unassigned/o_unassigned/f_unassigned;g_unassigned;sp.;B1000865
	495	Proteobacteria/Gammaproteobacteria/SAR86 clade/f_unassigned;g_unassigned;sp.;B1000773
	496	Proteobacteria/Gammaproteobacteria/Burkholderiales/Methylophilaceae;OM43 clade;sp.;B1001577
	497	Proteobacteria/Gammaproteobacteria/SAR86 clade/f_unassigned;g_unassigned;sp.;B1000433
	498	Bacteroidota/Bacteroidia/Flavobacteriales/Flavobacteriaceae;g_unassigned;sp.;B1000416
	499	Proteobacteria/Gammaproteobacteria/Ectothiorhodospirales/Ectothiorhodospiraceae;g_unassigned;sp.;B1000647
	500	Proteobacteria/Alphaproteobacteria/Rhodospirillales/AEGEAN-169 marine group;g_unassigned;sp.;B1000867
	501	Proteobacteria/Gammaproteobacteria/Steroidobacterales/Woeseiaceae;Woeseia;sp.;B1001044
	502	Verrucomicrobiota/Verrucomicrobiae/Opitutales/Puniceicoccaceae;MB11C04 marine group;sp.;B1000761
	503	Proteobacteria/Alphaproteobacteria/SAR11 clade/Clade II;g_unassigned;sp.;B1000745
	504	Proteobacteria/Alphaproteobacteria/Rhodobacterales/Rhodobacteraceae;Ascidiaceihabitans;sp.;B1001410
	505	Proteobacteria/Alphaproteobacteria/SAR11 clade/Clade II;g_unassigned;sp.;B1000892
	506	Bacteroidota/Bacteroidia/Flavobacteriales/NS9 marine group;g_unassigned;sp.;B1000470
	507	Proteobacteria/Alphaproteobacteria/SAR11 clade/Clade II;g_unassigned;sp.;B1000679
	508	Proteobacteria/Gammaproteobacteria/SAR86 clade/f_unassigned;g_unassigned;sp.;B1000830
	509	Proteobacteria/Gammaproteobacteria/Coxiellales/Coxiellaceae;Coxiella;sp.;B1000687
	510	Proteobacteria/Gammaproteobacteria/Cellvibrionales/Halieaceae;OM60(NOR5) clade;sp.;B1000931
	511	Bacteroidota/Bacteroidia/Flavobacteriales/Flavobacteriaceae;Aurantivirga;sp.;B1000507
	512	Proteobacteria/Alphaproteobacteria/Puniceispirillales/SAR116 clade;Candidatus Puniceispirillum;sp.;B1000922
	513	Proteobacteria/Gammaproteobacteria/SAR86 clade/f_unassigned;g_unassigned;sp.;B1000475
	514	Marinimicrobia (SAR406 clade)/c_unassigned/o_unassigned/f_unassigned;g_unassigned;sp.;B1000870
	515	Proteobacteria/Alphaproteobacteria/Defluviicoccales/f_unassigned;g_unassigned;sp.;B1000787
	516	Proteobacteria/Gammaproteobacteria/Steroidobacterales/Woeseiaceae;Woeseia;sp.;B1000713
	517	Proteobacteria/Alphaproteobacteria/SAR11 clade/Clade IV;g_unassigned;sp.;B1001883
	518	Actinobacteriota/Acidimicrobiia/Actinomarinales/Actinomarinaceae;Candidatus Actinomarina;sp.;B1000794
	519	Bacteroidota/Bacteroidia/Flavobacteriales/Cryomorphaceae;g_unassigned;sp.;B1000151
	520	Proteobacteria/Alphaproteobacteria/Rickettsiales/S25-593;g_unassigned;sp.;B1001018
	521	Proteobacteria/Gammaproteobacteria/Vibrionales/Vibrionaceae;Vibrio;crassostreae;B1000187
	522	Bacteroidota/Bacteroidia/Flavobacteriales/Cryomorphaceae;g_unassigned;sp.;B1000921
	523	Proteobacteria/Alphaproteobacteria/Kordiimonadales/f_unassigned;g_unassigned;sp.;B1000384
	524	Proteobacteria/Gammaproteobacteria/Alteromonadales/Alteromonadaceae;Aliiglaciecola;sp.;B1000658
	525	Actinobacteriota/Actinobacteria/Corynebacteriales/Nocardiaceae;Rhodococcus;fascians;B1001768
	526	Marinimicrobia (SAR406 clade)/c_unassigned/o_unassigned/f_unassigned;g_unassigned;sp.;B1000646
	527	Proteobacteria/Alphaproteobacteria/Puniceispirillales/SAR116 clade;Candidatus Puniceispirillum;sp.;B1000962
	528	Proteobacteria/Alphaproteobacteria/SAR11 clade/Clade I;Clade Ia;sp.;B1000749
	529	Proteobacteria/Alphaproteobacteria/SAR11 clade/Clade IV;g_unassigned;sp.;B1000988
	530	Bacteroidota/Bacteroidia/Flavobacteriales/Cryomorphaceae;g_unassigned;sp.;B1000222
	531	Bacteroidota/Bacteroidia/Flavobacteriales/Flavobacteriaceae;Polaribacter;sp.;B1000516
	532	Proteobacteria/Alphaproteobacteria/Puniceispirillales/SAR116 clade;g_unassigned;sp.;B1001279
	533	Bacteroidota/Bacteroidia/Flavobacteriales/Flavobacteriaceae;Flavicella;sp.;B1000672
	534	Proteobacteria/Alphaproteobacteria/Puniceispirillales/SAR116 clade;g_unassigned;sp.;B1000768
	535	Bacteroidota/Bacteroidia/Flavobacteriales/Cryomorphaceae;Vicingus;sp.;B1004593
	536	Proteobacteria/Gammaproteobacteria/Burkholderiales/Comamonadaceae;Aquabacterium;sp.;B1000964
	537	Bacteroidota/Bacteroidia/Flavobacteriales/Flavobacteriaceae;NS5 marine group;sp.;B1000100
	538	Proteobacteria/Gammaproteobacteria/Ectothiorhodospirales/Ectothiorhodospiraceae;g_unassigned;sp.;B1000782
	539	Proteobacteria/Gammaproteobacteria/Ectothiorhodospirales/Ectothiorhodospiraceae;g_unassigned;sp.;B1001233
	540	Bacteroidota/Bacteroidia/Flavobacteriales/NS9 marine group;g_unassigned;sp.;B1000904
	541	Proteobacteria/Gammaproteobacteria/Vibrionales/Vibrionaceae;Vibrio;crassostreae;B1000816
	542	Bacteroidota/Bacteroidia/Flavobacteriales/Flavobacteriaceae;Aurantivirga;sp.;B1000409
	543	Bacteroidota/Bacteroidia/Flavobacteriales/Flavobacteriaceae;NS2b marine group;sp.;B1000540
	544	Verrucomicrobiota/Verrucomicrobiae/Opitutales/Puniceicoccaceae;Lentimonas;sp.;B1001497
	545	Proteobacteria/Gammaproteobacteria/Cellvibrionales/Porticoccaceae;SAR92 clade;sp.;B1000570
	546	Proteobacteria/Gammaproteobacteria/Burkholderiales/Nitrosomonadaceae;mle1-7;sp.;B1001482
	547	Proteobacteria/Alphaproteobacteria/Puniceispirillales/SAR116 clade;g_unassigned;sp.;B1001590
	548	Bacteroidota/Bacteroidia/Flavobacteriales/Flavobacteriaceae;NS4 marine group;sp.;B1001076
	549	Proteobacteria/Gammaproteobacteria/Burkholderiales/Nitrosomonadaceae;mle1-7;sp.;B1001038
	550	Marinimicrobia (SAR406 clade)/c_unassigned/o_unassigned/f_unassigned;g_unassigned;sp.;B1000769
	551	Marinimicrobia (SAR406 clade)/c_unassigned/o_unassigned/f_unassigned;g_unassigned;sp.;B1000915
	552	Proteobacteria/Gammaproteobacteria/Cellvibrionales/Halieaceae;OM60(NOR5) clade;sp.;B1000783
	553	Proteobacteria/Gammaproteobacteria/Alteromonadales/Alteromonadaceae;g_unassigned;sp.;B1001628
	554	Bacteroidota/Bacteroidia/Flavobacteriales/Flavobacteriaceae;NS5 marine group;sp.;B1004673
	555	Cyanobacteria/Cyanobacteriia/Synechococcales/Cyanobiaceae;Prochlorococcus MIT9313;marinus;B1001870
	556	Proteobacteria/Alphaproteobacteria/SAR11 clade/Clade II;g_unassigned;sp.;B1001103
	557	Proteobacteria/Gammaproteobacteria/KI89A clade/f_unassigned;g_unassigned;sp.;B1000765
	558	Bacteroidota/Bacteroidia/Flavobacteriales/Flavobacteriaceae;NS5 marine group;sp.;B1001266
	559	Actinobacteriota/Acidimicrobiia/Microtrichales/Microtrichaceae;Sva0996 marine group;sp.;B1001010
	560	Proteobacteria/Alphaproteobacteria/Puniceispirillales/SAR116 clade;g_unassigned;sp.;B1001012
	561	Proteobacteria/Alphaproteobacteria/Puniceispirillales/SAR116 clade;g_unassigned;sp.;B1001227
	562	Proteobacteria/Gammaproteobacteria/Thiomicrospirales/Thioglobaceae;SUP05 cluster;sp.;B1000906
	563	Proteobacteria/Alphaproteobacteria/Rickettsiales/S25-593;g_unassigned;sp.;B1001485
	564	Bacteroidota/Bacteroidia/Flavobacteriales/NS9 marine group;g_unassigned;sp.;B1001604
	565	Proteobacteria/Gammaproteobacteria/Alteromonadales/Colwelliaceae;Colwellia;sp.;B1001338
	566	Proteobacteria/Gammaproteobacteria/Cellvibrionales/Halieaceae;OM60(NOR5) clade;sp.;B1000896
	567	Proteobacteria/Alphaproteobacteria/Rhodospirillales/AEGEAN-169 marine group;g_unassigned;sp.;B1000994
	568	Proteobacteria/Gammaproteobacteria/Ectothiorhodospirales/Ectothiorhodospiraceae;g_unassigned;sp.;B1000677
	569	Proteobacteria/Alphaproteobacteria/Rickettsiales/S25-593;g_unassigned;sp.;B1003555
	570	Bacteroidota/Bacteroidia/Chitinophagales/f_unassigned;g_unassigned;sp.;B1001429
	571	Proteobacteria/Gammaproteobacteria/SAR86 clade/f_unassigned;g_unassigned;sp.;B1001046
	572	Proteobacteria/Gammaproteobacteria/Ectothiorhodospirales/Ectothiorhodospiraceae;g_unassigned;sp.;B1001041
	573	Proteobacteria/Gammaproteobacteria/Alteromonadales/Alteromonadaceae;Aliiglaciecola;sp.;B1000846
	574	Proteobacteria/Gammaproteobacteria/Cellvibrionales/Porticoccaceae;SAR92 clade;sp.;B1000541
	575	Proteobacteria/Gammaproteobacteria/SAR86 clade/f_unassigned;g_unassigned;sp.;B1001135
	576	Proteobacteria/Alphaproteobacteria/SAR11 clade/Clade I;Clade Ib;sp.;B1001179
	577	Proteobacteria/Gammaproteobacteria/Cellvibrionales/Spongiibacteraceae;BD1-7 clade;sp.;B1001214
	578	Bacteroidota/Bacteroidia/Flavobacteriales/Cryomorphaceae;g_unassigned;sp.;B1001394
	579	Marinimicrobia (SAR406 clade)/c_unassigned/o_unassigned/f_unassigned;g_unassigned;sp.;B1001566
	580	Proteobacteria/Gammaproteobacteria/Salinisphaerales/Solimonadaceae;g_unassigned;sp.;B1001783
	581	Proteobacteria/Alphaproteobacteria/Thalassobaculales/Nisaeaceae;OM75 clade;sp.;B1001395
	582	Bacteroidota/Bacteroidia/Flavobacteriales/Cryomorphaceae;Vicingus;sp.;B1000685
	583	Proteobacteria/Alphaproteobacteria/Puniceispirillales/SAR116 clade;Candidatus Puniceispirillum;sp.;B1001417
	584	Proteobacteria/Gammaproteobacteria/SAR86 clade/f_unassigned;g_unassigned;sp.;B1001138
	585	Proteobacteria/Alphaproteobacteria/SAR11 clade/Clade IV;g_unassigned;sp.;B1001312
	586	Marinimicrobia (SAR406 clade)/c_unassigned/o_unassigned/f_unassigned;g_unassigned;sp.;B1001738
	587	Marinimicrobia (SAR406 clade)/c_unassigned/o_unassigned/f_unassigned;g_unassigned;sp.;B1001492
	588	Proteobacteria/Gammaproteobacteria/SAR86 clade/f_unassigned;g_unassigned;sp.;B1001212
	589	Bacteroidota/Bacteroidia/Flavobacteriales/NS9 marine group;g_unassigned;sp.;B1002841
	590	Proteobacteria/Gammaproteobacteria/SAR86 clade/f_unassigned;g_unassigned;sp.;B1000958
	591	Proteobacteria/Gammaproteobacteria/SAR86 clade/f_unassigned;g_unassigned;sp.;B1001685
	592	Proteobacteria/Alphaproteobacteria/SAR11 clade/Clade IV;g_unassigned;sp.;B1001352
	593	Proteobacteria/Gammaproteobacteria/Thiomicrospirales/Thioglobaceae;SUP05 cluster;sp.;B1001678
	594	Proteobacteria/Alphaproteobacteria/SAR11 clade/Clade I;Clade Ia;sp.;B1001068
	595	Proteobacteria/Alphaproteobacteria/SAR11 clade/Clade I;Clade Ia;sp.;B1001009
	596	Proteobacteria/Gammaproteobacteria/SAR86 clade/f_unassigned;g_unassigned;sp.;B1001059
	597	Proteobacteria/Alphaproteobacteria/SAR11 clade/Clade II;g_unassigned;sp.;B1003904
	598	Proteobacteria/Gammaproteobacteria/Oceanospirillales/Oleiphilaceae;Oleiphilus;sp.;B1006982
	599	Proteobacteria/Alphaproteobacteria/Sphingomonadales/Sphingomonadaceae;Erythrobacter;sp.;B1001418
	600	Proteobacteria/Alphaproteobacteria/Puniceispirillales/SAR116 clade;Candidatus Puniceispirillum;sp.;B1000420
	601	Bacteroidota/Bacteroidia/Flavobacteriales/Flavobacteriaceae;NS5 marine group;sp.;B1001231
	602	Proteobacteria/Gammaproteobacteria/Cellvibrionales/Porticoccaceae;SAR92 clade;sp.;B1000767
	603	Proteobacteria/Alphaproteobacteria/SAR11 clade/Clade II;g_unassigned;sp.;B1002234
	604	Proteobacteria/Gammaproteobacteria/Alteromonadales/Colwelliaceae;Colwellia;sp.;B1001185
	605	Proteobacteria/Gammaproteobacteria/Burkholderiales/Nitrosomonadaceae;mle1-7;sp.;B1001583
	606	Bacteroidota/Bacteroidia/Flavobacteriales/Flavobacteriaceae;NS4 marine group;sp.;B1000740
	607	Proteobacteria/Alphaproteobacteria/Defluviicoccales/f_unassigned;g_unassigned;sp.;B1001976
	608	Proteobacteria/Alphaproteobacteria/Puniceispirillales/SAR116 clade;Candidatus Puniceispirillum;sp.;B1001292
	609	Proteobacteria/Gammaproteobacteria/SAR86 clade/f_unassigned;g_unassigned;sp.;B1001509
	610	Proteobacteria/Alphaproteobacteria/Defluviicoccales/f_unassigned;g_unassigned;sp.;B1000944
	611	Proteobacteria/Alphaproteobacteria/Rhodobacterales/Rhodobacteraceae;Roseobacter clade NAC11-7 lineage;sp.;B1000696
	612	Proteobacteria/Alphaproteobacteria/Rhodospirillales/AEGEAN-169 marine group;g_unassigned;sp.;B1001970
	613	Proteobacteria/Alphaproteobacteria/SAR11 clade/Clade I;Clade Ib;sp.;B1001330
	614	Actinobacteriota/Acidimicrobiia/Actinomarinales/Actinomarinaceae;Candidatus Actinomarina;sp.;B1001078
	615	Proteobacteria/Alphaproteobacteria/Parvibaculales/OCS116 clade;g_unassigned;sp.;B1001134
	616	Proteobacteria/Gammaproteobacteria/SAR86 clade/f_unassigned;g_unassigned;sp.;B1001159
	617	Marinimicrobia (SAR406 clade)/c_unassigned/o_unassigned/f_unassigned;g_unassigned;sp.;B1000894
	618	Proteobacteria/Alphaproteobacteria/SAR11 clade/Clade II;g_unassigned;sp.;B1000796
	619	Proteobacteria/Gammaproteobacteria/Vibrionales/Vibrionaceae;Vibrio;marisflavi;B1001050
	620	Bacteroidota/Bacteroidia/Flavobacteriales/NS9 marine group;g_unassigned;sp.;B1001414
	621	Proteobacteria/Gammaproteobacteria/Burkholderiales/Nitrosomonadaceae;mle1-7;sp.;B1001843
	622	Proteobacteria/Alphaproteobacteria/SAR11 clade/Clade II;g_unassigned;sp.;B1002437
	623	Proteobacteria/Alphaproteobacteria/SAR11 clade/Clade I;Clade Ib;sp.;B1000936
	624	Bacteroidota/Bacteroidia/Flavobacteriales/Flavobacteriaceae;NS4 marine group;sp.;B1001208
	625	Bacteroidota/Bacteroidia/Flavobacteriales/Flavobacteriaceae;Polaribacter;sp.;B1000862
	626	Bacteroidota/Bacteroidia/Flavobacteriales/Flavobacteriaceae;NS2b marine group;sp.;B1002684
	627	Cyanobacteria/Cyanobacteriia/Synechococcales/Cyanobiaceae;Synechococcus CC9902;sp.;B1001088
	628	Bacteroidota/Bacteroidia/Flavobacteriales/Flavobacteriaceae;Ulvibacter;sp.;B1000170
	629	Bacteroidota/Bacteroidia/Flavobacteriales/Crocinitomicaceae;Fluviicola;sp.;B1001500
	630	Proteobacteria/Alphaproteobacteria/SAR11 clade/Clade I;Clade Ib;sp.;B1001455
	631	Proteobacteria/Alphaproteobacteria/Rickettsiales/S25-593;g_unassigned;sp.;B1001772
	632	Proteobacteria/Alphaproteobacteria/Rhodospirillales/AEGEAN-169 marine group;g_unassigned;sp.;B1001675
	633	Proteobacteria/Alphaproteobacteria/Rhodospirillales/AEGEAN-169 marine group;g_unassigned;sp.;B1000807
	634	Bacteroidota/Bacteroidia/Flavobacteriales/NS9 marine group;g_unassigned;sp.;B1001520
	635	Proteobacteria/Alphaproteobacteria/Rickettsiales/S25-593;g_unassigned;sp.;B1001387
	636	Proteobacteria/Gammaproteobacteria/SAR86 clade/f_unassigned;g_unassigned;sp.;B1001167
	637	Proteobacteria/Gammaproteobacteria/Alteromonadales/f_unassigned;g_unassigned;sp.;B1001587
	638	Proteobacteria/Gammaproteobacteria/Thiomicrospirales/Thioglobaceae;SUP05 cluster;sp.;B1001653
	639	Marinimicrobia (SAR406 clade)/c_unassigned/o_unassigned/f_unassigned;g_unassigned;sp.;B1001680
	640	Marinimicrobia (SAR406 clade)/c_unassigned/o_unassigned/f_unassigned;g_unassigned;sp.;B1000923
	641	Bacteroidota/Bacteroidia/Flavobacteriales/Cryomorphaceae;g_unassigned;sp.;B1000880
	642	Proteobacteria/Gammaproteobacteria/Cellvibrionales/Porticoccaceae;SAR92 clade;sp.;B1000327
	643	Proteobacteria/Alphaproteobacteria/Rhodobacterales/Rhodobacteraceae;g_unassigned;sp.;B1002018
	644	Marinimicrobia (SAR406 clade)/c_unassigned/o_unassigned/f_unassigned;g_unassigned;sp.;B1001300
	645	Proteobacteria/Alphaproteobacteria/Rhodospirillales/AEGEAN-169 marine group;g_unassigned;sp.;B1001603
	646	Marinimicrobia (SAR406 clade)/c_unassigned/o_unassigned/f_unassigned;g_unassigned;sp.;B1001164
	647	Bacteroidota/Bacteroidia/Flavobacteriales/NS9 marine group;g_unassigned;sp.;B1001206
	648	Proteobacteria/Alphaproteobacteria/Rhodospirillales/AEGEAN-169 marine group;g_unassigned;sp.;B1001141
	649	Proteobacteria/Gammaproteobacteria/Vibrionales/Vibrionaceae;Vibrio;splendidus;B1002561
	650	Proteobacteria/Alphaproteobacteria/Puniceispirillales/SAR116 clade;g_unassigned;sp.;B1002480
	651	Proteobacteria/Gammaproteobacteria/Burkholderiales/Methylophilaceae;OM43 clade;sp.;B1001171
	652	Proteobacteria/Gammaproteobacteria/OM182 clade/f_unassigned;g_unassigned;sp.;B1001104
	653	Bacteroidota/Bacteroidia/Flavobacteriales/NS9 marine group;g_unassigned;sp.;B1001199
	654	Proteobacteria/Alphaproteobacteria/SAR11 clade/Clade I;Clade Ia;sp.;B1001205
	655	Proteobacteria/Gammaproteobacteria/Burkholderiales/Methylophilaceae;OM43 clade;sp.;B1001422
	656	Proteobacteria/Gammaproteobacteria/Vibrionales/Vibrionaceae;Vibrio;splendidus;B1001116
	657	Proteobacteria/Alphaproteobacteria/SAR11 clade/Clade II;g_unassigned;sp.;B1000812
	658	Proteobacteria/Alphaproteobacteria/SAR11 clade/Clade I;Clade Ib;sp.;B1002123
	659	Bacteroidota/Bacteroidia/Flavobacteriales/Flavobacteriaceae;Polaribacter;sp.;B1000618
	660	Proteobacteria/Alphaproteobacteria/SAR11 clade/Clade I;Clade Ib;sp.;B1001297
	661	Proteobacteria/Alphaproteobacteria/SAR11 clade/Clade I;Clade Ib;sp.;B1001969
	662	Proteobacteria/Alphaproteobacteria/Puniceispirillales/SAR116 clade;g_unassigned;sp.;B1001463
	663	Proteobacteria/Gammaproteobacteria/KI89A clade/f_unassigned;g_unassigned;sp.;B1002169
	664	Proteobacteria/Gammaproteobacteria/Cellvibrionales/Porticoccaceae;SAR92 clade;sp.;B1002085
	665	Proteobacteria/Gammaproteobacteria/Ectothiorhodospirales/Ectothiorhodospiraceae;g_unassigned;sp.;B1001978
	666	Bacteroidota/Bacteroidia/Flavobacteriales/Flavobacteriaceae;NS5 marine group;sp.;B1000442
	667	Planctomycetota/BD7-11/o_unassigned/f_unassigned;g_unassigned;sp.;B1001886
	668	Proteobacteria/Alphaproteobacteria/Defluviicoccales/f_unassigned;g_unassigned;sp.;B1001301
	669	Verrucomicrobiota/Verrucomicrobiae/Opitutales/Puniceicoccaceae;MB11C04 marine group;sp.;B1002151
	670	Proteobacteria/Alphaproteobacteria/Rhodospirillales/AEGEAN-169 marine group;g_unassigned;sp.;B1002685
	671	Bacteroidota/Bacteroidia/Flavobacteriales/Cryomorphaceae;g_unassigned;sp.;B1000099
	672	Proteobacteria/Alphaproteobacteria/Rhodobacterales/Rhodobacteraceae;g_unassigned;sp.;B1001160
	673	Proteobacteria/Alphaproteobacteria/SAR11 clade/Clade IV;g_unassigned;sp.;B1001322
	674	Proteobacteria/Alphaproteobacteria/Rickettsiales/S25-593;g_unassigned;sp.;B1001652
	675	Proteobacteria/Alphaproteobacteria/SAR11 clade/Clade I;Clade Ia;sp.;B1002044
	676	Proteobacteria/Alphaproteobacteria/Puniceispirillales/SAR116 clade;Candidatus Puniceispirillum;sp.;B1000928
	677	Proteobacteria/Alphaproteobacteria/Rhodospirillales/AEGEAN-169 marine group;g_unassigned;sp.;B1001369
	678	Proteobacteria/Gammaproteobacteria/Oceanospirillales/Litoricolaceae;Litoricola;sp.;B1002115
	679	Proteobacteria/Alphaproteobacteria/SAR11 clade/Clade II;g_unassigned;sp.;B1001715
	680	Bacteroidota/Bacteroidia/Flavobacteriales/NS7 marine group;g_unassigned;sp.;B1001366
	681	Proteobacteria/Gammaproteobacteria/Cellvibrionales/Halieaceae;OM60(NOR5) clade;sp.;B1002087
	682	Proteobacteria/Alphaproteobacteria/Rhodobacterales/Rhodobacteraceae;g_unassigned;sp.;B1001302
	683	Proteobacteria/Gammaproteobacteria/Alteromonadales/Alteromonadaceae;Aliiglaciecola;sp.;B1001025
	684	Proteobacteria/Alphaproteobacteria/SAR11 clade/Clade II;g_unassigned;sp.;B1001378
	685	Marinimicrobia (SAR406 clade)/c_unassigned/o_unassigned/f_unassigned;g_unassigned;sp.;B1001803
	686	Bacteroidota/Bacteroidia/Flavobacteriales/Flavobacteriaceae;Formosa;sp.;B1000200
	687	Proteobacteria/Gammaproteobacteria/Oceanospirillales/Litoricolaceae;Litoricola;sp.;B1002606
	688	Verrucomicrobiota/Verrucomicrobiae/Verrucomicrobiales/Rubritaleaceae;Rubritalea;sp.;B1003600
	689	Verrucomicrobiota/Verrucomicrobiae/Verrucomicrobiales/DEV007;g_unassigned;sp.;B1002733
	690	Verrucomicrobiota/Verrucomicrobiae/Verrucomicrobiales/Rubritaleaceae;Roseibacillus;sp.;B1003777
	691	Bacteroidota/Bacteroidia/Chitinophagales/Saprospiraceae;g_unassigned;sp.;B1001642
	692	Bacteroidota/Bacteroidia/Flavobacteriales/Crocinitomicaceae;Crocinitomix;sp.;B1002608
	693	Bacteroidota/Bacteroidia/Flavobacteriales/Flavobacteriaceae;NS5 marine group;sp.;B1003605
	694	Proteobacteria/Alphaproteobacteria/Rhodobacterales/Rhodobacteraceae;g_unassigned;sp.;B1001461
	695	Proteobacteria/Alphaproteobacteria/Puniceispirillales/SAR116 clade;g_unassigned;sp.;B1000940
	696	Marinimicrobia (SAR406 clade)/c_unassigned/o_unassigned/f_unassigned;g_unassigned;sp.;B1001690
	697	Proteobacteria/Gammaproteobacteria/Alteromonadales/Alteromonadaceae;g_unassigned;sp.;B1001975
	698	Proteobacteria/Alphaproteobacteria/SAR11 clade/Clade I;Clade Ib;sp.;B1001446
	699	Proteobacteria/Alphaproteobacteria/Defluviicoccales/f_unassigned;g_unassigned;sp.;B1003760
	700	Verrucomicrobiota/Verrucomicrobiae/Opitutales/Puniceicoccaceae;MB11C04 marine group;sp.;B1001875
	701	Proteobacteria/Alphaproteobacteria/Puniceispirillales/SAR116 clade;g_unassigned;sp.;B1001443
	702	Proteobacteria/Alphaproteobacteria/Rhodospirillales/AEGEAN-169 marine group;g_unassigned;sp.;B1002386
	703	Proteobacteria/Gammaproteobacteria/Cellvibrionales/Halieaceae;OM60(NOR5) clade;sp.;B1001760
	704	Proteobacteria/Gammaproteobacteria/SAR86 clade/f_unassigned;g_unassigned;sp.;B1001353
	705	Proteobacteria/Gammaproteobacteria/Cellvibrionales/Spongiibacteraceae;BD1-7 clade;sp.;B1000859
	706	Proteobacteria/Alphaproteobacteria/Sphingomonadales/Sphingomonadaceae;Sphingomonas;melonis;B1002679
	707	Marinimicrobia (SAR406 clade)/c_unassigned/o_unassigned/f_unassigned;g_unassigned;sp.;B1003597
	708	Proteobacteria/Gammaproteobacteria/Cellvibrionales/Halieaceae;OM60(NOR5) clade;sp.;B1001420
	709	Bacteroidota/Bacteroidia/Flavobacteriales/NS9 marine group;g_unassigned;sp.;B1004632
	710	Marinimicrobia (SAR406 clade)/c_unassigned/o_unassigned/f_unassigned;g_unassigned;sp.;B1001163
	711	Proteobacteria/Alphaproteobacteria/Puniceispirillales/SAR116 clade;Candidatus Puniceispirillum;sp.;B1003124
	712	Proteobacteria/Alphaproteobacteria/SAR11 clade/Clade III;g_unassigned;sp.;B1000810
	713	Marinimicrobia (SAR406 clade)/c_unassigned/o_unassigned/f_unassigned;g_unassigned;sp.;B1001656
	714	Proteobacteria/Alphaproteobacteria/SAR11 clade/Clade II;g_unassigned;sp.;B1001468
	715	Bacteroidota/Bacteroidia/Flavobacteriales/Flavobacteriaceae;NS5 marine group;sp.;B1000872
	716	Bacteroidota/Bacteroidia/Flavobacteriales/NS9 marine group;g_unassigned;sp.;B1001346
	717	Proteobacteria/Gammaproteobacteria/Alteromonadales/Alteromonadaceae;Alteromonas;stellipolaris;B1000334
	718	Proteobacteria/Gammaproteobacteria/Burkholderiales/Nitrosomonadaceae;mle1-7;sp.;B1004452
	719	Bacteroidota/Bacteroidia/Flavobacteriales/Flavobacteriaceae;Tenacibaculum;sp.;B1002415
	720	Proteobacteria/Gammaproteobacteria/Alteromonadales/Celerinatantimonadaceae;Celerinatantimonas;diazotrophica;B1007082
	721	Proteobacteria/Alphaproteobacteria/Rhodobacterales/Rhodobacteraceae;Planktomarina;sp.;B1000831
	722	Cyanobacteria/Cyanobacteriia/Cyanobacteriales/Phormidiaceae;Trichodesmium IMS101;erythraeum;B1004192
	723	Proteobacteria/Alphaproteobacteria/Rhodospirillales/AEGEAN-169 marine group;g_unassigned;sp.;B1003634
	724	Planctomycetota/Planctomycetes/Pirellulales/Pirellulaceae;Rubripirellula;sp.;B1003414
	725	Planctomycetota/Planctomycetes/Pirellulales/Pirellulaceae;Rubripirellula;sp.;B1002114
	726	Verrucomicrobiota/Verrucomicrobiae/Verrucomicrobiales/Rubritaleaceae;Rubritalea;sp.;B1001942
	727	Bacteroidota/Bacteroidia/Flavobacteriales/Flavobacteriaceae;NS5 marine group;sp.;B1003057
	728	Proteobacteria/Alphaproteobacteria/Rickettsiales/S25-593;g_unassigned;sp.;B1002755
	729	Proteobacteria/Gammaproteobacteria/Cellvibrionales/Halieaceae;OM60(NOR5) clade;sp.;B1001658
	730	Bacteroidota/Bacteroidia/Flavobacteriales/NS9 marine group;g_unassigned;sp.;B1001827
	731	Bacteroidota/Bacteroidia/Chitinophagales/f_unassigned;g_unassigned;sp.;B1001274
	732	Proteobacteria/Gammaproteobacteria/Alteromonadales/Pseudoalteromonadaceae;Algicola;sp.;B1002763
	733	Proteobacteria/Alphaproteobacteria/Puniceispirillales/SAR116 clade;g_unassigned;sp.;B1001828
	734	Proteobacteria/Gammaproteobacteria/SAR86 clade/f_unassigned;g_unassigned;sp.;B1000927
	735	Proteobacteria/Alphaproteobacteria/Rhodospirillales/AEGEAN-169 marine group;g_unassigned;sp.;B1002732
	736	Proteobacteria/Alphaproteobacteria/Puniceispirillales/SAR116 clade;g_unassigned;sp.;B1001588
	737	Bacteroidota/Bacteroidia/Flavobacteriales/Flavobacteriaceae;Tenacibaculum;sp.;B1003729
	738	Proteobacteria/Gammaproteobacteria/Cellvibrionales/Porticoccaceae;SAR92 clade;sp.;B1000723
	739	Verrucomicrobiota/Verrucomicrobiae/Arctic97B-4 marine group/f_unassigned;g_unassigned;sp.;B1002247
	740	Proteobacteria/Gammaproteobacteria/Ectothiorhodospirales/Ectothiorhodospiraceae;g_unassigned;sp.;B1001565
	741	Proteobacteria/Alphaproteobacteria/Rickettsiales/S25-593;g_unassigned;sp.;B1000998
	742	Proteobacteria/Gammaproteobacteria/Vibrionales/Vibrionaceae;Vibrio;caribbeanicus;B1002963
	743	Bacteroidota/Bacteroidia/Flavobacteriales/NS9 marine group;g_unassigned;sp.;B1002020
	744	Proteobacteria/Gammaproteobacteria/OM182 clade/f_unassigned;g_unassigned;sp.;B1001657
	745	Proteobacteria/Gammaproteobacteria/Burkholderiales/Nitrosomonadaceae;IS-44;sp.;B1001246
	746	Proteobacteria/Gammaproteobacteria/Oceanospirillales/Pseudohongiellaceae;Pseudohongiella;sp.;B1001677
	747	Proteobacteria/Gammaproteobacteria/Burkholderiales/Nitrosomonadaceae;IS-44;sp.;B1002837
	748	Proteobacteria/Alphaproteobacteria/Puniceispirillales/SAR116 clade;g_unassigned;sp.;B1000804
	749	Proteobacteria/Gammaproteobacteria/SAR86 clade/f_unassigned;g_unassigned;sp.;B1001431
	750	Bacteroidota/Bacteroidia/Flavobacteriales/NS9 marine group;g_unassigned;sp.;B1001647
	751	Proteobacteria/Alphaproteobacteria/SAR11 clade/Clade I;Clade Ib;sp.;B1002745
	752	Marinimicrobia (SAR406 clade)/c_unassigned/o_unassigned/f_unassigned;g_unassigned;sp.;B1001737
	753	Proteobacteria/Gammaproteobacteria/SAR86 clade/f_unassigned;g_unassigned;sp.;B1001622
	754	Bacteroidota/Bacteroidia/Flavobacteriales/NS7 marine group;g_unassigned;sp.;B1001221
	755	Proteobacteria/Gammaproteobacteria/SAR86 clade/f_unassigned;g_unassigned;sp.;B1000917
	756	Bacteroidota/Bacteroidia/Flavobacteriales/Crocinitomicaceae;Fluviicola;sp.;B1001200
	757	Bacteroidota/Bacteroidia/Chitinophagales/Saprospiraceae;g_unassigned;sp.;B1003209
	758	Verrucomicrobiota/Verrucomicrobiae/Verrucomicrobiales/DEV007;g_unassigned;sp.;B1002638
	759	Proteobacteria/Gammaproteobacteria/Burkholderiales/Nitrosomonadaceae;mle1-7;sp.;B1003589
	760	Bacteroidota/Bacteroidia/Flavobacteriales/NS7 marine group;g_unassigned;sp.;B1001847
	761	Proteobacteria/Alphaproteobacteria/Rickettsiales/S25-593;g_unassigned;sp.;B1003657
	762	Proteobacteria/Alphaproteobacteria/Rhodobacterales/Rhodobacteraceae;g_unassigned;sp.;B1001534
	763	Proteobacteria/Alphaproteobacteria/Rhizobiales/Rhizobiaceae;Allorhizobium-Neorhizobium-Pararhizobium-Rhizobium;sp.;B1001213
	764	Bacteroidota/Bacteroidia/Chitinophagales/Saprospiraceae;g_unassigned;sp.;B1000508
	765	Bacteroidota/Bacteroidia/Flavobacteriales/Flavobacteriaceae;NS5 marine group;sp.;B1001151
	766	Bacteroidota/Bacteroidia/Flavobacteriales/Flavobacteriaceae;NS5 marine group;sp.;B1005432
	767	Actinobacteriota/Acidimicrobiia/Microtrichales/Microtrichaceae;Sva0996 marine group;sp.;B1006046
	768	Verrucomicrobiota/Verrucomicrobiae/Verrucomicrobiales/DEV007;g_unassigned;sp.;B1006722
	769	Myxococcota/Myxococcia/Myxococcales/Myxococcaceae;P3OB-42;sp.;B1003427
	770	Proteobacteria/Gammaproteobacteria/KI89A clade/f_unassigned;g_unassigned;sp.;B1001795
	771	Proteobacteria/Gammaproteobacteria/HOC36/f_unassigned;g_unassigned;sp.;B1007734
	772	Proteobacteria/Alphaproteobacteria/Rhodospirillales/AEGEAN-169 marine group;g_unassigned;sp.;B1005815
	773	Proteobacteria/Alphaproteobacteria/Rhodospirillales/AEGEAN-169 marine group;g_unassigned;sp.;B1001712
	774	Planctomycetota/Planctomycetes/Pirellulales/Pirellulaceae;Blastopirellula;sp.;B1001150
	775	Bacteroidota/Bacteroidia/Flavobacteriales/NS9 marine group;g_unassigned;sp.;B1002054
	776	Bacteroidota/Bacteroidia/Flavobacteriales/NS9 marine group;g_unassigned;sp.;B1001073
	777	Proteobacteria/Alphaproteobacteria/Rhodobacterales/Rhodobacteraceae;g_unassigned;sp.;B1002892
	778	Proteobacteria/Gammaproteobacteria/Pseudomonadales/Pseudomonadaceae;Pseudomonas;peli;B1004857
	779	Marinimicrobia (SAR406 clade)/c_unassigned/o_unassigned/f_unassigned;g_unassigned;sp.;B1003150
	780	Proteobacteria/Alphaproteobacteria/Puniceispirillales/SAR116 clade;g_unassigned;sp.;B1000886
	781	Bacteroidota/Bacteroidia/Flavobacteriales/Flavobacteriaceae;NS5 marine group;sp.;B1000347
	782	Proteobacteria/Alphaproteobacteria/Puniceispirillales/SAR116 clade;g_unassigned;sp.;B1004399
	783	Bacteroidota/Bacteroidia/Flavobacteriales/Flavobacteriaceae;NS2b marine group;sp.;B1004674
	784	Proteobacteria/Alphaproteobacteria/Parvibaculales/Parvibaculaceae;g_unassigned;sp.;B1003812
	785	Verrucomicrobiota/Verrucomicrobiae/Opitutales/Puniceicoccaceae;Coraliomargarita;sp.;B1001862
	786	Proteobacteria/Gammaproteobacteria/SAR86 clade/f_unassigned;g_unassigned;sp.;B1003718
	787	Bacteroidota/Bacteroidia/Flavobacteriales/Flavobacteriaceae;Tenacibaculum;sp.;B1002405
	788	Proteobacteria/Alphaproteobacteria/Rhodospirillales/AEGEAN-169 marine group;g_unassigned;sp.;B1002218
	789	Bacteroidota/Bacteroidia/Flavobacteriales/Flavobacteriaceae;NS5 marine group;sp.;B1000093
	790	Proteobacteria/Alphaproteobacteria/Rhodospirillales/AEGEAN-169 marine group;g_unassigned;sp.;B1003878
	791	Proteobacteria/Gammaproteobacteria/Ectothiorhodospirales/Ectothiorhodospiraceae;g_unassigned;sp.;B1002475
	792	Proteobacteria/Alphaproteobacteria/Puniceispirillales/SAR116 clade;g_unassigned;sp.;B1001544
	793	Proteobacteria/Alphaproteobacteria/Rhodospirillales/AEGEAN-169 marine group;g_unassigned;sp.;B1002620
	794	Proteobacteria/Gammaproteobacteria/Burkholderiales/Nitrosomonadaceae;mle1-7;sp.;B1003330
	795	Campilobacterota/Campylobacteria/Campylobacterales/Arcobacteraceae;Arcobacter;cryaerophilus;B1001249
	796	Proteobacteria/Gammaproteobacteria/Ectothiorhodospirales/Ectothiorhodospiraceae;g_unassigned;sp.;B1004612
	797	Proteobacteria/Gammaproteobacteria/SAR86 clade/f_unassigned;g_unassigned;sp.;B1001493
	798	Planctomycetota/BD7-11/o_unassigned/f_unassigned;g_unassigned;sp.;B1003032
	799	Proteobacteria/Gammaproteobacteria/Pseudomonadales/Pseudomonadaceae;Pseudomonas;mendocina;B1002136
	800	Proteobacteria/Gammaproteobacteria/Cellvibrionales/Halieaceae;OM60(NOR5) clade;sp.;B1001865
	801	Proteobacteria/Alphaproteobacteria/Rickettsiales/S25-593;g_unassigned;sp.;B1004313
	802	Proteobacteria/Gammaproteobacteria/Cellvibrionales/Halieaceae;OM60(NOR5) clade;sp.;B1003040
	803	Proteobacteria/Alphaproteobacteria/Puniceispirillales/SAR116 clade;Candidatus Puniceispirillum;sp.;B1002500
	804	Proteobacteria/Alphaproteobacteria/Rickettsiales/S25-593;g_unassigned;sp.;B1004398
	805	Bacteroidota/Bacteroidia/Flavobacteriales/Flavobacteriaceae;NS5 marine group;sp.;B1001605
	806	Proteobacteria/Gammaproteobacteria/HOC36/f_unassigned;g_unassigned;sp.;B1002240
	807	Proteobacteria/Alphaproteobacteria/Rhodospirillales/AEGEAN-169 marine group;g_unassigned;sp.;B1002621
	808	Proteobacteria/Gammaproteobacteria/Alteromonadales/Colwelliaceae;Thalassotalea;sp.;B1002527
	809	Proteobacteria/Gammaproteobacteria/Oceanospirillales/Pseudohongiellaceae;Pseudohongiella;sp.;B1000560
	810	Proteobacteria/Gammaproteobacteria/Ectothiorhodospirales/Ectothiorhodospiraceae;g_unassigned;sp.;B1002068
	811	Proteobacteria/Alphaproteobacteria/SAR11 clade/Clade II;g_unassigned;sp.;B1002090
	812	Bdellovibrionota/Bdellovibrionia/Bdellovibrionales/Bdellovibrionaceae;OM27 clade;sp.;B1003075
	813	Bacteroidota/Bacteroidia/Flavobacteriales/NS9 marine group;g_unassigned;sp.;B1001176
	814	Proteobacteria/Alphaproteobacteria/Parvibaculales/PS1 clade;g_unassigned;sp.;B1002528
	815	Proteobacteria/Alphaproteobacteria/Rhodospirillales/AEGEAN-169 marine group;g_unassigned;sp.;B1001689
	816	Proteobacteria/Alphaproteobacteria/Puniceispirillales/SAR116 clade;Candidatus Puniceispirillum;sp.;B1002692
	817	Proteobacteria/Gammaproteobacteria/Vibrionales/Vibrionaceae;Vibrio;crassostreae;B1001222
	818	Proteobacteria/Gammaproteobacteria/Alteromonadales/Colwelliaceae;Thalassotalea;sp.;B1007443
	819	Proteobacteria/Gammaproteobacteria/Vibrionales/Vibrionaceae;Vibrio;sp.;B1003000
	820	Proteobacteria/Gammaproteobacteria/SAR86 clade/f_unassigned;g_unassigned;sp.;B1003353
	821	Bacteroidota/Bacteroidia/Flavobacteriales/NS9 marine group;g_unassigned;sp.;B1002718
	822	Proteobacteria/Gammaproteobacteria/Enterobacterales/Morganellaceae;g_unassigned;sp.;B1006373
	823	Cyanobacteria/Cyanobacteriia/Synechococcales/Cyanobiaceae;Synechococcus CC9902;sp.;B1002917
	824	Proteobacteria/Gammaproteobacteria/Burkholderiales/Methylophilaceae;OM43 clade;sp.;B1002348
	825	Proteobacteria/Gammaproteobacteria/Alteromonadales/Pseudoalteromonadaceae;g_unassigned;sp.;B1001662
	826	Proteobacteria/Alphaproteobacteria/Rhodobacterales/Rhodobacteraceae;Loktanella;sp.;B1002364
	827	Bacteroidota/Bacteroidia/Flavobacteriales/Weeksellaceae;Chryseobacterium;sp.;B1005619
	828	Proteobacteria/Alphaproteobacteria/Rickettsiales/S25-593;g_unassigned;sp.;B1009684
	829	Proteobacteria/Gammaproteobacteria/Alteromonadales/Marinobacteraceae;Marinobacter;algicola;B1006586
	830	Proteobacteria/Gammaproteobacteria/SAR86 clade/f_unassigned;g_unassigned;sp.;B1007993
	831	Proteobacteria/Alphaproteobacteria/Defluviicoccales/f_unassigned;g_unassigned;sp.;B1002579
	832	Verrucomicrobiota/Verrucomicrobiae/Opitutales/Puniceicoccaceae;MB11C04 marine group;sp.;B1004873
	833	Bdellovibrionota/Bdellovibrionia/Bdellovibrionales/Bdellovibrionaceae;OM27 clade;sp.;B1004295
	834	Bacteroidota/Bacteroidia/Flavobacteriales/Flavobacteriaceae;g_unassigned;sp.;B1003783
	835	Proteobacteria/Gammaproteobacteria/Burkholderiales/Nitrosomonadaceae;mle1-7;sp.;B1001217
	836	Proteobacteria/Alphaproteobacteria/SAR11 clade/Clade I;Clade Ib;sp.;B1002297
	837	Proteobacteria/Alphaproteobacteria/Rhodobacterales/Rhodobacteraceae;Planktomarina;sp.;B1002153
	838	Proteobacteria/Gammaproteobacteria/Burkholderiales/Nitrosomonadaceae;mle1-7;sp.;B1003408
	839	Actinobacteriota/Actinobacteria/PeM15/f_unassigned;g_unassigned;sp.;B1003758
	840	Proteobacteria/Alphaproteobacteria/Rhodospirillales/AEGEAN-169 marine group;g_unassigned;sp.;B1001906
	841	Proteobacteria/Gammaproteobacteria/o_unassigned/f_unassigned;g_unassigned;sp.;B1003616
	842	Proteobacteria/Gammaproteobacteria/SAR86 clade/f_unassigned;g_unassigned;sp.;B1003511
	843	Proteobacteria/Gammaproteobacteria/SAR86 clade/f_unassigned;g_unassigned;sp.;B1001314
	844	Proteobacteria/Alphaproteobacteria/SAR11 clade/Clade II;g_unassigned;sp.;B1001888
	845	Proteobacteria/Alphaproteobacteria/SAR11 clade/Clade II;g_unassigned;sp.;B1003275
	846	Proteobacteria/Alphaproteobacteria/Puniceispirillales/SAR116 clade;Candidatus Puniceispirillum;sp.;B1002552
	847	Proteobacteria/Gammaproteobacteria/SAR86 clade/f_unassigned;g_unassigned;sp.;B1003581
	848	Proteobacteria/Alphaproteobacteria/Puniceispirillales/SAR116 clade;Candidatus Puniceispirillum;sp.;B1001529
	849	Marinimicrobia (SAR406 clade)/c_unassigned/o_unassigned/f_unassigned;g_unassigned;sp.;B1004829
	850	Bacteroidota/Bacteroidia/Cytophagales/Cyclobacteriaceae;Fabibacter;sp.;B1005753
	851	Proteobacteria/Alphaproteobacteria/Rickettsiales/S25-593;g_unassigned;sp.;B1002975
	852	Actinobacteriota/Actinobacteria/Corynebacteriales/Mycobacteriaceae;Mycobacterium;neoaurum;B1002794
	853	Proteobacteria/Alphaproteobacteria/Puniceispirillales/SAR116 clade;Candidatus Puniceispirillum;sp.;B1004405
	854	Proteobacteria/c_unassigned/o_unassigned/f_unassigned;g_unassigned;sp.;B1002901
	855	Proteobacteria/Gammaproteobacteria/Cellvibrionales/Halieaceae;OM60(NOR5) clade;sp.;B1003829
	856	Proteobacteria/Gammaproteobacteria/Alteromonadales/Alteromonadaceae;Aliiglaciecola;sp.;B1002888
	857	Proteobacteria/Alphaproteobacteria/SAR11 clade/Clade II;g_unassigned;sp.;B1002296
	858	Verrucomicrobiota/Verrucomicrobiae/Opitutales/Puniceicoccaceae;MB11C04 marine group;sp.;B1005585
	859	Bacteroidota/Bacteroidia/Flavobacteriales/Cryomorphaceae;Vicingus;sp.;B1001483
	860	Proteobacteria/Gammaproteobacteria/KI89A clade/f_unassigned;g_unassigned;sp.;B1002298
	861	Bdellovibrionota/Bdellovibrionia/Bdellovibrionales/Bdellovibrionaceae;OM27 clade;sp.;B1002181
	862	Bacteroidota/Bacteroidia/Flavobacteriales/Flavobacteriaceae;Psychroflexus;sp.;B1006637
	863	Desulfobacterota/Desulfuromonadia/Bradymonadales/f_unassigned;g_unassigned;sp.;B1010154
	864	p_unassigned/c_unassigned/o_unassigned/f_unassigned;g_unassigned;sp.;B1011064
	865	Proteobacteria/Alphaproteobacteria/Caulobacterales/Caulobacteraceae;Brevundimonas;intermedia;B1006783
	866	Proteobacteria/Alphaproteobacteria/Puniceispirillales/SAR116 clade;g_unassigned;sp.;B1003680
	867	Proteobacteria/Alphaproteobacteria/Rickettsiales/S25-593;g_unassigned;sp.;B1006578
	868	Proteobacteria/Alphaproteobacteria/Puniceispirillales/SAR116 clade;g_unassigned;sp.;B1000115
	869	Proteobacteria/Alphaproteobacteria/Rhizobiales/Beijerinckiaceae;Bosea;sp.;B1001511
	870	Proteobacteria/Alphaproteobacteria/Rhodobacterales/Rhodobacteraceae;g_unassigned;sp.;B1005221
	871	Proteobacteria/Alphaproteobacteria/Rhodobacterales/Rhodobacteraceae;Paracoccus;marcusii;B1002913
	872	Proteobacteria/Gammaproteobacteria/Oceanospirillales/Pseudohongiellaceae;Pseudohongiella;sp.;B1009728
	873	Bacteroidota/Bacteroidia/Flavobacteriales/Crocinitomicaceae;Fluviicola;sp.;B1006257
	874	Proteobacteria/Alphaproteobacteria/Rhizobiales/Xanthobacteraceae;g_unassigned;sp.;B1006194
	875	Proteobacteria/Alphaproteobacteria/Rhodobacterales/Rhodobacteraceae;g_unassigned;sp.;B1009335
	876	Proteobacteria/Alphaproteobacteria/Sphingomonadales/Sphingomonadaceae;Croceicoccus;sp.;B1002409
	877	Verrucomicrobiota/Verrucomicrobiae/Arctic97B-4 marine group/f_unassigned;g_unassigned;sp.;B1004427
	878	Bacteroidota/Bacteroidia/Flavobacteriales/Flavobacteriaceae;Polaribacter;sp.;B1000712
	879	Bdellovibrionota/Bdellovibrionia/Bdellovibrionales/Bdellovibrionaceae;OM27 clade;sp.;B1007093
	880	Cyanobacteria/Cyanobacteriia/Synechococcales/Cyanobiaceae;Synechococcus CC9902;sp.;B1008714
	881	Proteobacteria/Alphaproteobacteria/Puniceispirillales/SAR116 clade;g_unassigned;sp.;B1004103
	882	Proteobacteria/Alphaproteobacteria/Rickettsiales/Fokiniaceae;MD3-55;sp.;B1007173
	883	Actinobacteriota/Actinobacteria/Corynebacteriales/Mycobacteriaceae;Mycobacterium;sp.;B1011893
	884	Planctomycetota/Phycisphaerae/Phycisphaerales/Phycisphaeraceae;Urania-1B-19 marine sediment group;sp.;B1004671
	885	Proteobacteria/Alphaproteobacteria/Rhodospirillales/AEGEAN-169 marine group;g_unassigned;sp.;B1007393
	886	Proteobacteria/c_unassigned/o_unassigned/f_unassigned;g_unassigned;sp.;B1010091
	887	Proteobacteria/Gammaproteobacteria/Nitrosococcales/Methylophagaceae;Marine Methylotrophic Group 3;sp.;B1008255
	888	Bacteroidota/Bacteroidia/Cytophagales/Cyclobacteriaceae;Marinoscillum;sp.;B1005675
	889	Proteobacteria/Alphaproteobacteria/Rickettsiales/Fokiniaceae;MD3-55;sp.;B1007171
	890	Proteobacteria/Alphaproteobacteria/Rhizobiales/Stappiaceae;g_unassigned;sp.;B1007925
	891	Proteobacteria/Gammaproteobacteria/Ectothiorhodospirales/Ectothiorhodospiraceae;g_unassigned;sp.;B1003765
	892	Bacteroidota/Rhodothermia/Balneolales/Balneolaceae;Balneola;sp.;B1001066
	893	Marinimicrobia (SAR406 clade)/c_unassigned/o_unassigned/f_unassigned;g_unassigned;sp.;B1004544
	894	Verrucomicrobiota/Verrucomicrobiae/Opitutales/Puniceicoccaceae;MB11C04 marine group;sp.;B1006692
	895	Proteobacteria/Alphaproteobacteria/Thalassobaculales/f_unassigned;g_unassigned;sp.;B1006192
	896	Proteobacteria/Alphaproteobacteria/Rhodospirillales/AEGEAN-169 marine group;g_unassigned;sp.;B1004972
	897	Proteobacteria/Alphaproteobacteria/Rhodospirillales/AEGEAN-169 marine group;g_unassigned;sp.;B1002440
	898	Proteobacteria/Gammaproteobacteria/Cellvibrionales/Porticoccaceae;SAR92 clade;sp.;B1001011
	899	Bdellovibrionota/Bdellovibrionia/Bdellovibrionales/Bdellovibrionaceae;OM27 clade;sp.;B1003455
	900	Proteobacteria/Gammaproteobacteria/Cellvibrionales/Halieaceae;OM60(NOR5) clade;sp.;B1005968
	901	Proteobacteria/Alphaproteobacteria/SAR11 clade/Clade III;g_unassigned;sp.;B1003242
	902	Proteobacteria/Alphaproteobacteria/o_unassigned/f_unassigned;g_unassigned;sp.;B1004488
	903	Proteobacteria/Gammaproteobacteria/Cellvibrionales/Porticoccaceae;SAR92 clade;sp.;B1000548
	904	Myxococcota/Myxococcia/Myxococcales/Myxococcaceae;P3OB-42;sp.;B1003734
	905	Proteobacteria/Gammaproteobacteria/Cellvibrionales/Halieaceae;OM60(NOR5) clade;sp.;B1003985
	906	Proteobacteria/Gammaproteobacteria/Enterobacterales/Yersiniaceae;Serratia;marcescens;B1004849
	907	Marinimicrobia (SAR406 clade)/c_unassigned/o_unassigned/f_unassigned;g_unassigned;sp.;B1003337
	908	Actinobacteriota/Acidimicrobiia/Microtrichales/Ilumatobacteraceae;Ilumatobacter;sp.;B1005157
	909	Verrucomicrobiota/Verrucomicrobiae/Opitutales/Puniceicoccaceae;MB11C04 marine group;sp.;B1003807
	910	Bacteroidota/Bacteroidia/Flavobacteriales/NS9 marine group;g_unassigned;sp.;B1004928
	911	Proteobacteria/Gammaproteobacteria/Cellvibrionales/Cellvibrionaceae;Candidatus Endobugula;sp.;B1006090
	912	Bdellovibrionota/Bdellovibrionia/Bacteriovoracales/Bacteriovoracaceae;Halobacteriovorax;sp.;B1003105
	913	Proteobacteria/Alphaproteobacteria/SAR11 clade/Clade III;g_unassigned;sp.;B1004111
	914	Proteobacteria/Gammaproteobacteria/Alteromonadales/Alteromonadaceae;Agaribacter;sp.;B1004135
	915	Proteobacteria/Alphaproteobacteria/Puniceispirillales/SAR116 clade;Candidatus Puniceispirillum;sp.;B1003800
	916	Actinobacteriota/Acidimicrobiia/Microtrichales/Ilumatobacteraceae;g_unassigned;sp.;B1004580
	917	Proteobacteria/Gammaproteobacteria/Alteromonadales/Shewanellaceae;Shewanella;algae;B1003170
	918	Actinobacteriota/Actinobacteria/Pseudonocardiales/Pseudonocardiaceae;Pseudonocardia;alni;B1001091
	919	Bacteroidota/Bacteroidia/Flavobacteriales/Flavobacteriaceae;NS4 marine group;sp.;B1002863
	920	Proteobacteria/Alphaproteobacteria/Caulobacterales/Caulobacteraceae;Brevundimonas;subvibrioides;B1003898
	921	Proteobacteria/Alphaproteobacteria/Rhodobacterales/Rhodobacteraceae;Aliiroseovarius;sp.;B1001571
	922	Proteobacteria/Alphaproteobacteria/Rhodobacterales/Rhodobacteraceae;g_unassigned;sp.;B1003543
	923	Proteobacteria/Alphaproteobacteria/Rhodobacterales/Rhodobacteraceae;Yoonia-Loktanella;sp.;B1000059
	924	Proteobacteria/Alphaproteobacteria/Rickettsiales/S25-593;g_unassigned;sp.;B1005018
	925	Bacteroidota/Bacteroidia/Sphingobacteriales/NS11-12 marine group;g_unassigned;sp.;B1001277
	926	Proteobacteria/Alphaproteobacteria/Caulobacterales/Caulobacteraceae;Brevundimonas;vesicularis;B1003405
	927	Proteobacteria/Alphaproteobacteria/Sphingomonadales/Sphingomonadaceae;Erythrobacter;sp.;B1004824
	928	Proteobacteria/Gammaproteobacteria/Cellvibrionales/Halieaceae;Luminiphilus;sp.;B1003529
	929	Proteobacteria/Gammaproteobacteria/o_unassigned/f_unassigned;g_unassigned;sp.;B1000852
	930	Proteobacteria/Gammaproteobacteria/Salinisphaerales/Solimonadaceae;g_unassigned;sp.;B1004567
	931	Verrucomicrobiota/Verrucomicrobiae/Verrucomicrobiales/DEV007;g_unassigned;sp.;B1005609
	932	Bacteroidota/Bacteroidia/Flavobacteriales/Flavobacteriaceae;NS4 marine group;sp.;B1000784
	933	Bacteroidota/Bacteroidia/Sphingobacteriales/NS11-12 marine group;g_unassigned;sp.;B1003850
	934	Proteobacteria/Alphaproteobacteria/Rhizobiales/Stappiaceae;g_unassigned;sp.;B1004956
	935	Proteobacteria/Alphaproteobacteria/SAR11 clade/Clade II;g_unassigned;sp.;B1002668
	936	Actinobacteriota/Actinobacteria/Corynebacteriales/Nocardiaceae;Williamsia;sp.;B1003918
	937	Proteobacteria/Alphaproteobacteria/Rhizobiales/Stappiaceae;g_unassigned;sp.;B1003557
	938	Proteobacteria/Alphaproteobacteria/Rhodobacterales/Rhodobacteraceae;Shimia;sp.;B1001072
	939	Proteobacteria/Gammaproteobacteria/Cellvibrionales/Halieaceae;OM60(NOR5) clade;sp.;B1003531
	940	Proteobacteria/Alphaproteobacteria/Puniceispirillales/SAR116 clade;g_unassigned;sp.;B1001861
	941	Planctomycetota/Planctomycetes/Pirellulales/Pirellulaceae;Rhodopirellula;sp.;B1002956
	942	Proteobacteria/Gammaproteobacteria/SAR86 clade/f_unassigned;g_unassigned;sp.;B1003358
	943	Proteobacteria/Gammaproteobacteria/Xanthomonadales/Xanthomonadaceae;Stenotrophomonas;maltophilia;B1000825
	944	Firmicutes/Bacilli/Staphylococcales/Staphylococcaceae;Staphylococcus;saprophyticus;B1003468
	945	Bacteroidota/Bacteroidia/Flavobacteriales/Cryomorphaceae;g_unassigned;sp.;B1000001
	946	Proteobacteria/Gammaproteobacteria/Enterobacterales/Yersiniaceae;Serratia;plymuthica;B1000483
	947	Proteobacteria/Alphaproteobacteria/Rickettsiales/S25-593;g_unassigned;sp.;B1001351
	948	Proteobacteria/Gammaproteobacteria/Oceanospirillales/Marinomonadaceae;Marinomonas;sp.;B1000705
	949	Proteobacteria/Alphaproteobacteria/Rhodospirillales/AEGEAN-169 marine group;g_unassigned;sp.;B1001864
	950	Proteobacteria/Gammaproteobacteria/Pseudomonadales/Pseudomonadaceae;Pseudomonas;xinjiangensis;B1002529
	951	Proteobacteria/Gammaproteobacteria/Thiomicrospirales/Thioglobaceae;SUP05 cluster;sp.;B1000403
	952	Proteobacteria/Gammaproteobacteria/Pseudomonadales/Pseudomonadaceae;Pseudomonas;sp.;B1003832
	953	Firmicutes/Bacilli/Lactobacillales/Streptococcaceae;Streptococcus;salivarius;B1001108
	954	Proteobacteria/Alphaproteobacteria/SAR11 clade/Clade I;Clade Ia;sp.;B1001126
	955	Proteobacteria/Gammaproteobacteria/Aeromonadales/Aeromonadaceae;Aeromonas;media;B1001027
	956	Proteobacteria/Gammaproteobacteria/Enterobacterales/Erwiniaceae;Pantoea;ananatis;B1001313
	957	Proteobacteria/Gammaproteobacteria/Pseudomonadales/Pseudomonadaceae;Pseudomonas;xinjiangensis;B1003176
	958	Firmicutes/Bacilli/Staphylococcales/Staphylococcaceae;Staphylococcus;caprae;B1000505
	959	Proteobacteria/Gammaproteobacteria/Burkholderiales/Alcaligenaceae;Achromobacter;sp.;B1001112
	960	Proteobacteria/Gammaproteobacteria/Enterobacterales/Erwiniaceae;Pantoea;ananatis;B1001521
	961	Proteobacteria/Alphaproteobacteria/SAR11 clade/Clade IV;g_unassigned;sp.;B1001654
	962	Proteobacteria/Gammaproteobacteria/Burkholderiales/Nitrosomonadaceae;IS-44;sp.;B1001591
	963	Proteobacteria/Gammaproteobacteria/SAR86 clade/f_unassigned;g_unassigned;sp.;B1001123
	964	Proteobacteria/Alphaproteobacteria/Puniceispirillales/SAR116 clade;Candidatus Puniceispirillum;sp.;B1002363
	965	Bacteroidota/Bacteroidia/Flavobacteriales/Flavobacteriaceae;Formosa;sp.;B1001549
	966	Proteobacteria/Gammaproteobacteria/Pseudomonadales/Pseudomonadaceae;Pseudomonas;xinjiangensis;B1004908
	967	Proteobacteria/Gammaproteobacteria/Burkholderiales/Oxalobacteraceae;Herbaspirillum;huttiense;B1001062
	968	Bacteroidota/Bacteroidia/Flavobacteriales/Cryomorphaceae;g_unassigned;sp.;B1001464
	969	Proteobacteria/Gammaproteobacteria/Burkholderiales/Nitrosomonadaceae;mle1-7;sp.;B1001201
	970	Firmicutes/Bacilli/Lactobacillales/Lactobacillaceae;Lactobacillus;iners;B1003051
	971	Proteobacteria/Alphaproteobacteria/Puniceispirillales/SAR116 clade;g_unassigned;sp.;B1000728
	972	Proteobacteria/Gammaproteobacteria/Vibrionales/Vibrionaceae;Vibrio;marisflavi;B1001341
	973	Proteobacteria/Gammaproteobacteria/Pseudomonadales/Pseudomonadaceae;Pseudomonas;xinjiangensis;B1002971
	974	Proteobacteria/Gammaproteobacteria/Alteromonadales/Shewanellaceae;Shewanella;algae;B1002030
	975	Proteobacteria/Alphaproteobacteria/SAR11 clade/Clade II;g_unassigned;sp.;B1000780
	976	Proteobacteria/Alphaproteobacteria/SAR11 clade/Clade II;g_unassigned;sp.;B1001361
	977	Proteobacteria/Gammaproteobacteria/Ectothiorhodospirales/Ectothiorhodospiraceae;g_unassigned;sp.;B1002024
	978	Proteobacteria/Gammaproteobacteria/Alteromonadales/Shewanellaceae;Shewanella;algae;B1001507
	979	Proteobacteria/Gammaproteobacteria/Pseudomonadales/Pseudomonadaceae;Pseudomonas;sihuiensis;B1001311
	980	Proteobacteria/Gammaproteobacteria/Pseudomonadales/Pseudomonadaceae;Pseudomonas;sp.;B1001634
	981	Proteobacteria/Gammaproteobacteria/Burkholderiales/Burkholderiaceae;Burkholderia-Caballeronia-Paraburkholderia;vietnamiensis;B1000375
	982	Proteobacteria/Alphaproteobacteria/Rickettsiales/Fokiniaceae;MD3-55;sp.;B1001019
	983	Proteobacteria/Gammaproteobacteria/Burkholderiales/Burkholderiaceae;Ralstonia;pickettii;B1001641
	984	Proteobacteria/Alphaproteobacteria/Puniceispirillales/SAR116 clade;g_unassigned;sp.;B1002678
	985	Proteobacteria/Gammaproteobacteria/Pseudomonadales/Pseudomonadaceae;Pseudomonas;sp.;B1001037
	986	Proteobacteria/Gammaproteobacteria/Enterobacterales/Erwiniaceae;Pantoea;ananatis;B1002118
	987	Proteobacteria/Gammaproteobacteria/Thiomicrospirales/Thioglobaceae;SUP05 cluster;sp.;B1000400
	988	Proteobacteria/Gammaproteobacteria/Aeromonadales/Aeromonadaceae;Aeromonas;caviae;B1001452
	989	Proteobacteria/Gammaproteobacteria/Burkholderiales/Chromobacteriaceae;Aquitalea;sp.;B1000449
	990	Proteobacteria/Gammaproteobacteria/Pseudomonadales/Pseudomonadaceae;Pseudomonas;sabulinigri;B1002551
	991	Proteobacteria/Gammaproteobacteria/SAR86 clade/f_unassigned;g_unassigned;sp.;B1002599
	992	Proteobacteria/Gammaproteobacteria/Burkholderiales/Alcaligenaceae;Achromobacter;xylosoxidans;B1002196
	993	Proteobacteria/Gammaproteobacteria/Alteromonadales/Shewanellaceae;Shewanella;algae;B1001902
	994	Proteobacteria/Alphaproteobacteria/SAR11 clade/Clade I;Clade Ia;sp.;B1000554
	995	Marinimicrobia (SAR406 clade)/c_unassigned/o_unassigned/f_unassigned;g_unassigned;sp.;B1000524
	996	Proteobacteria/Gammaproteobacteria/Burkholderiales/Nitrosomonadaceae;mle1-7;sp.;B1001083
	997	Proteobacteria/Gammaproteobacteria/Enterobacterales/Enterobacteriaceae;g_unassigned;sp.;B1002064
	998	Proteobacteria/Gammaproteobacteria/Ectothiorhodospirales/Ectothiorhodospiraceae;g_unassigned;sp.;B1000522
	999	Proteobacteria/Alphaproteobacteria/Sphingomonadales/Sphingomonadaceae;Sphingomonas;melonis;B1001166
	1000	Proteobacteria/Alphaproteobacteria/SAR11 clade/Clade II;g_unassigned;sp.;B1001379
	1001	Proteobacteria/Gammaproteobacteria/Pseudomonadales/Pseudomonadaceae;Pseudomonas;fragi;B1002741
	1002	Cyanobacteria/Cyanobacteriia/Synechococcales/Cyanobiaceae;Prochlorococcus MIT9313;sp.;B1002916
	1003	Proteobacteria/Gammaproteobacteria/Pseudomonadales/Pseudomonadaceae;Pseudomonas;sp.;B1002162
	1004	Proteobacteria/Gammaproteobacteria/Enterobacterales/Erwiniaceae;Pantoea;ananatis;B1001582
	1005	Proteobacteria/Gammaproteobacteria/OM182 clade/f_unassigned;g_unassigned;sp.;B1002199
	1006	Proteobacteria/Gammaproteobacteria/Alteromonadales/Shewanellaceae;Shewanella;algae;B1002431
	1007	Proteobacteria/Gammaproteobacteria/OM182 clade/f_unassigned;g_unassigned;sp.;B1001158
	1008	Firmicutes/Bacilli/Bacillales/Bacillaceae;Bacillus;cohnii;B1005950
	1009	Proteobacteria/Gammaproteobacteria/Alteromonadales/Shewanellaceae;Shewanella;sp.;B1001465
	1010	Proteobacteria/Gammaproteobacteria/Burkholderiales/Burkholderiaceae;Burkholderia-Caballeronia-Paraburkholderia;sp.;B1001761
	1011	Proteobacteria/Gammaproteobacteria/Enterobacterales/Erwiniaceae;Pantoea;ananatis;B1002983
	1012	Proteobacteria/Gammaproteobacteria/Alteromonadales/Shewanellaceae;Shewanella;algae;B1002459
	1013	Proteobacteria/Gammaproteobacteria/Alteromonadales/Shewanellaceae;Shewanella;algae;B1001860
	1014	Proteobacteria/Alphaproteobacteria/SAR11 clade/Clade I;Clade Ia;sp.;B1001093
	1015	Cyanobacteria/Cyanobacteriia/Synechococcales/Cyanobiaceae;Synechococcus CC9902;sp.;B1003563
	1016	Chloroflexi/Dehalococcoidia/SAR202 clade/f_unassigned;g_unassigned;sp.;B1001911
	1017	Proteobacteria/Alphaproteobacteria/SAR11 clade/Clade I;Clade Ib;sp.;B1002327
	1018	Proteobacteria/Gammaproteobacteria/Burkholderiales/Burkholderiaceae;Pandoraea;pnomenusa;B1002311
	1019	Proteobacteria/Alphaproteobacteria/Rhodospirillales/AEGEAN-169 marine group;g_unassigned;sp.;B1001743
	1020	Proteobacteria/Alphaproteobacteria/Rickettsiales/S25-593;g_unassigned;sp.;B1000963
	1021	Proteobacteria/Gammaproteobacteria/Burkholderiales/Nitrosomonadaceae;IS-44;sp.;B1000878
	1022	Proteobacteria/Alphaproteobacteria/SAR11 clade/Clade I;Clade Ia;sp.;B1001169
	1023	Proteobacteria/Gammaproteobacteria/Cellvibrionales/Halieaceae;OM60(NOR5) clade;sp.;B1006631
	1024	Bacteroidota/Bacteroidia/Flavobacteriales/Weeksellaceae;Elizabethkingia;miricola;B1002013
	1025	Proteobacteria/Alphaproteobacteria/Puniceispirillales/SAR116 clade;g_unassigned;sp.;B1005410
	1026	Marinimicrobia (SAR406 clade)/c_unassigned/o_unassigned/f_unassigned;g_unassigned;sp.;B1000594
	1027	Actinobacteriota/Actinobacteria/Corynebacteriales/Corynebacteriaceae;Corynebacterium;accolens;B1002008
	1028	Proteobacteria/Alphaproteobacteria/SAR11 clade/Clade I;Clade Ia;sp.;B1001296
	1029	Proteobacteria/Gammaproteobacteria/Alteromonadales/Shewanellaceae;Shewanella;algae;B1001120
	1030	Proteobacteria/Gammaproteobacteria/Pseudomonadales/Pseudomonadaceae;Pseudomonas;protegens;B1001882
	1031	Proteobacteria/Alphaproteobacteria/Thalassobaculales/Nisaeaceae;OM75 clade;sp.;B1001377
	1032	Proteobacteria/Gammaproteobacteria/Ectothiorhodospirales/Ectothiorhodospiraceae;g_unassigned;sp.;B1000743
	1033	Proteobacteria/Alphaproteobacteria/SAR11 clade/Clade I;Clade Ia;sp.;B1007005
	1034	Proteobacteria/Gammaproteobacteria/Alteromonadales/Alteromonadaceae;Aliiglaciecola;sp.;B1003506
	1035	Proteobacteria/Gammaproteobacteria/Pseudomonadales/Pseudomonadaceae;Pseudomonas;sabulinigri;B1003350
	1036	Bacteroidota/Bacteroidia/Flavobacteriales/Flavobacteriaceae;NS4 marine group;sp.;B1002061
	1037	Proteobacteria/Gammaproteobacteria/Alteromonadales/Shewanellaceae;Shewanella;algae;B1001671
	1038	Proteobacteria/Gammaproteobacteria/Ectothiorhodospirales/Ectothiorhodospiraceae;g_unassigned;sp.;B1000969
	1039	Bacteroidota/Bacteroidia/Bacteroidales/Prevotellaceae;Prevotella;melaninogenica;B1006839
	1040	Proteobacteria/Gammaproteobacteria/Burkholderiales/Nitrosomonadaceae;mle1-7;sp.;B1003048
	1041	Proteobacteria/Gammaproteobacteria/Pseudomonadales/Pseudomonadaceae;Pseudomonas;xinjiangensis;B1003454
	1042	Proteobacteria/Gammaproteobacteria/SAR86 clade/f_unassigned;g_unassigned;sp.;B1002000
	1043	Firmicutes/Bacilli/Acholeplasmatales/Acholeplasmataceae;Acholeplasma;sp.;B1000752
	1044	Proteobacteria/Gammaproteobacteria/Enterobacterales/Erwiniaceae;Pantoea;ananatis;B1002305
	1045	Proteobacteria/Gammaproteobacteria/Enterobacterales/Erwiniaceae;Pantoea;ananatis;B1002335
	1046	Proteobacteria/Gammaproteobacteria/SAR86 clade/f_unassigned;g_unassigned;sp.;B1003290
	1047	Proteobacteria/Alphaproteobacteria/Puniceispirillales/SAR116 clade;g_unassigned;sp.;B1005011
	1048	Proteobacteria/Alphaproteobacteria/Rhodobacterales/Rhodobacteraceae;Cribrihabitans;sp.;B1005048
	1049	Proteobacteria/Gammaproteobacteria/Pseudomonadales/Pseudomonadaceae;Pseudomonas;alcaliphila;B1003087
	1050	Bacteroidota/Bacteroidia/Chitinophagales/Chitinophagaceae;Flavihumibacter;sp.;B1006514
	1051	Bacteroidota/Bacteroidia/Flavobacteriales/Flavobacteriaceae;NS5 marine group;sp.;B1002842
	1052	Firmicutes/Bacilli/Lactobacillales/Streptococcaceae;Streptococcus;dysgalactiae;B1000325
	1053	Proteobacteria/Alphaproteobacteria/SAR11 clade/Clade I;Clade Ia;sp.;B1000932
	1054	Proteobacteria/Gammaproteobacteria/o_unassigned/f_unassigned;g_unassigned;sp.;B1000791
	1055	Bacteroidota/Bacteroidia/Flavobacteriales/Flavobacteriaceae;Aurantivirga;sp.;B1002640
	1056	Proteobacteria/Gammaproteobacteria/Pseudomonadales/Pseudomonadaceae;Pseudomonas;sp.;B1002056
	1057	Proteobacteria/Gammaproteobacteria/Pseudomonadales/Pseudomonadaceae;Pseudomonas;sp.;B1002907
	1058	Myxococcota/Polyangia/Blfdi19/f_unassigned;g_unassigned;sp.;B1002337
	1059	Proteobacteria/Gammaproteobacteria/Aeromonadales/Aeromonadaceae;Aeromonas;veronii;B1001817
	1060	Bacteroidota/Bacteroidia/Flavobacteriales/Weeksellaceae;Chryseobacterium;sp.;B1000866
	1061	Proteobacteria/Gammaproteobacteria/Pseudomonadales/Pseudomonadaceae;Pseudomonas;xinjiangensis;B1002663
	1062	Proteobacteria/Gammaproteobacteria/Cellvibrionales/Spongiibacteraceae;BD1-7 clade;sp.;B1000690
	1063	Proteobacteria/Gammaproteobacteria/Ectothiorhodospirales/Ectothiorhodospiraceae;g_unassigned;sp.;B1000946
	1064	Bacteroidota/Bacteroidia/Flavobacteriales/Weeksellaceae;Elizabethkingia;miricola;B1003342
	1065	Actinobacteriota/Actinobacteria/Micrococcales/Microbacteriaceae;Chryseoglobus;sp.;B1002780
	1066	Proteobacteria/Gammaproteobacteria/Cellvibrionales/Halieaceae;OM60(NOR5) clade;sp.;B1006375
	1067	Bacteroidota/Bacteroidia/Flavobacteriales/Flavobacteriaceae;NS5 marine group;sp.;B1000576
	1068	Proteobacteria/Alphaproteobacteria/Defluviicoccales/f_unassigned;g_unassigned;sp.;B1002031
	1069	Proteobacteria/Alphaproteobacteria/Caulobacterales/Parvularculaceae;Parvularcula;sp.;B1001714
	1070	Bacteroidota/Bacteroidia/Flavobacteriales/NS9 marine group;g_unassigned;sp.;B1000895
	1071	Proteobacteria/Alphaproteobacteria/Puniceispirillales/SAR116 clade;Candidatus Puniceispirillum;sp.;B1002799
	1072	Proteobacteria/Gammaproteobacteria/Thiomicrospirales/Thioglobaceae;SUP05 cluster;sp.;B1000600
	1073	Proteobacteria/Gammaproteobacteria/Pseudomonadales/Pseudomonadaceae;Pseudomonas;tolaasii;B1002726
	1074	Marinimicrobia (SAR406 clade)/c_unassigned/o_unassigned/f_unassigned;g_unassigned;sp.;B1002518
	1075	Bacteroidota/Bacteroidia/Flavobacteriales/Crocinitomicaceae;Fluviicola;sp.;B1003973
	1076	Proteobacteria/Gammaproteobacteria/Vibrionales/Vibrionaceae;Vibrio;caribbeanicus;B1000587
	1077	Proteobacteria/Gammaproteobacteria/Cellvibrionales/Halieaceae;OM60(NOR5) clade;sp.;B1002060
	1078	Proteobacteria/Gammaproteobacteria/Enterobacterales/Yersiniaceae;Serratia;plymuthica;B1000756
	1079	Proteobacteria/Gammaproteobacteria/Thiomicrospirales/Thioglobaceae;SUP05 cluster;sp.;B1000709
	1080	Proteobacteria/Alphaproteobacteria/SAR11 clade/Clade II;g_unassigned;sp.;B1000897
	1081	Firmicutes/Clostridia/Lachnospirales/Lachnospiraceae;Oribacterium;parvum;B1004101
	1082	Proteobacteria/Gammaproteobacteria/Alteromonadales/Shewanellaceae;Shewanella;algae;B1003104
	1083	Proteobacteria/Alphaproteobacteria/Sphingomonadales/Sphingomonadaceae;Erythrobacter;sp.;B1003142
	1084	Proteobacteria/Gammaproteobacteria/Pseudomonadales/Pseudomonadaceae;Pseudomonas;sp.;B1003617
	1085	Proteobacteria/Alphaproteobacteria/SAR11 clade/Clade II;g_unassigned;sp.;B1000674
	1086	Proteobacteria/Gammaproteobacteria/Francisellales/Francisellaceae;g_unassigned;sp.;B1001142
	1087	Proteobacteria/Gammaproteobacteria/Alteromonadales/Alteromonadaceae;Aestuariibacter;sp.;B1002184
	1088	Proteobacteria/Gammaproteobacteria/Vibrionales/Vibrionaceae;Vibrio;qinghaiensis;B1001759
	1089	Proteobacteria/Gammaproteobacteria/Ectothiorhodospirales/Ectothiorhodospiraceae;g_unassigned;sp.;B1001096
	1090	Firmicutes/Bacilli/Staphylococcales/Staphylococcaceae;Staphylococcus;sp.;B1002367
	1091	Marinimicrobia (SAR406 clade)/c_unassigned/o_unassigned/f_unassigned;g_unassigned;sp.;B1003052
	1092	Proteobacteria/Gammaproteobacteria/Alteromonadales/Shewanellaceae;Shewanella;algae;B1002674
	1093	Proteobacteria/Gammaproteobacteria/Cellvibrionales/Cellvibrionaceae;Aestuariicella;sp.;B1001447
	1094	Campilobacterota/Campylobacteria/Campylobacterales/Sulfurospirillaceae;Sulfurospirillum;sp.;B1003082
	1095	Proteobacteria/Alphaproteobacteria/Puniceispirillales/SAR116 clade;g_unassigned;sp.;B1001113
	1096	Proteobacteria/Gammaproteobacteria/Vibrionales/Vibrionaceae;Vibrio;marisflavi;B1005993
	1097	Proteobacteria/Alphaproteobacteria/SAR11 clade/Clade II;g_unassigned;sp.;B1001157
	1098	Bacteroidota/Bacteroidia/Cytophagales/Cyclobacteriaceae;g_unassigned;sp.;B1003156
	1099	Proteobacteria/Gammaproteobacteria/Enterobacterales/Erwiniaceae;Pantoea;ananatis;B1004303
	1100	Proteobacteria/Gammaproteobacteria/Pseudomonadales/Pseudomonadaceae;Pseudomonas;alcaliphila;B1004233
	1101	Marinimicrobia (SAR406 clade)/c_unassigned/o_unassigned/f_unassigned;g_unassigned;sp.;B1001049
	1102	Proteobacteria/Gammaproteobacteria/Cellvibrionales/Spongiibacteraceae;BD1-7 clade;sp.;B1000924
	1103	Bacteroidota/Bacteroidia/Flavobacteriales/Flavobacteriaceae;NS4 marine group;sp.;B1000566
	1104	Proteobacteria/Gammaproteobacteria/Cellvibrionales/Porticoccaceae;Porticoccus;sp.;B1000889
	1105	Proteobacteria/Gammaproteobacteria/Xanthomonadales/Xanthomonadaceae;Stenotrophomonas;maltophilia;B1000757
	1106	Proteobacteria/Gammaproteobacteria/Ectothiorhodospirales/Ectothiorhodospiraceae;g_unassigned;sp.;B1000938
	1107	Proteobacteria/Gammaproteobacteria/Vibrionales/Vibrionaceae;Vibrio;splendidus;B1001413
	1108	Proteobacteria/Gammaproteobacteria/Thiomicrospirales/Thioglobaceae;SUP05 cluster;sp.;B1000839
	1109	Proteobacteria/Gammaproteobacteria/Burkholderiales/Comamonadaceae;Comamonas;testosteroni;B1001718
	1110	Proteobacteria/Gammaproteobacteria/Pseudomonadales/Pseudomonadaceae;Pseudomonas;sp.;B1001851
	1111	Bacteroidota/Bacteroidia/Flavobacteriales/Flavobacteriaceae;NS2b marine group;sp.;B1001916
	1112	Proteobacteria/Alphaproteobacteria/Parvibaculales/PS1 clade;g_unassigned;sp.;B1002797
	1113	Proteobacteria/Gammaproteobacteria/Cellvibrionales/Halieaceae;OM60(NOR5) clade;sp.;B1002156
	1114	Proteobacteria/Alphaproteobacteria/Puniceispirillales/SAR116 clade;g_unassigned;sp.;B1006288
	1115	Proteobacteria/Alphaproteobacteria/SAR11 clade/Clade II;g_unassigned;sp.;B1007028
	1116	Proteobacteria/Gammaproteobacteria/Alteromonadales/Marinobacteraceae;Marinobacter;salsuginis;B1002502
	1117	Proteobacteria/Gammaproteobacteria/Pseudomonadales/Pseudomonadaceae;Pseudomonas;sp.;B1004060
	1118	Proteobacteria/Alphaproteobacteria/Defluviicoccales/f_unassigned;g_unassigned;sp.;B1002499
	1119	Proteobacteria/Alphaproteobacteria/SAR11 clade/Clade I;Clade Ia;sp.;B1000563
	1120	Marinimicrobia (SAR406 clade)/c_unassigned/o_unassigned/f_unassigned;g_unassigned;sp.;B1001535
	1121	Marinimicrobia (SAR406 clade)/c_unassigned/o_unassigned/f_unassigned;g_unassigned;sp.;B1001519
	1122	Proteobacteria/Alphaproteobacteria/Puniceispirillales/SAR116 clade;Candidatus Puniceispirillum;sp.;B1002634
	1123	Proteobacteria/Alphaproteobacteria/SAR11 clade/Clade II;g_unassigned;sp.;B1001004
	1124	Proteobacteria/Alphaproteobacteria/Puniceispirillales/SAR116 clade;g_unassigned;sp.;B1002107
	1125	Proteobacteria/Gammaproteobacteria/Alteromonadales/Shewanellaceae;Shewanella;algae;B1003703
	1126	Proteobacteria/Gammaproteobacteria/Burkholderiales/Oxalobacteraceae;Undibacterium;sp.;B1002991
	1127	Proteobacteria/Gammaproteobacteria/Pseudomonadales/Pseudomonadaceae;Pseudomonas;sihuiensis;B1002396
	1128	Proteobacteria/Gammaproteobacteria/Pseudomonadales/Pseudomonadaceae;Pseudomonas;sp.;B1004061
	1129	Proteobacteria/Gammaproteobacteria/Pseudomonadales/Pseudomonadaceae;Pseudomonas;sp.;B1001385
	1130	Proteobacteria/Gammaproteobacteria/SAR86 clade/f_unassigned;g_unassigned;sp.;B1001734
	1131	Proteobacteria/Alphaproteobacteria/SAR11 clade/Clade I;Clade Ia;sp.;B1001874
	1132	Proteobacteria/Alphaproteobacteria/SAR11 clade/Clade II;g_unassigned;sp.;B1001105
	1133	Marinimicrobia (SAR406 clade)/c_unassigned/o_unassigned/f_unassigned;g_unassigned;sp.;B1002492
	1134	Proteobacteria/Alphaproteobacteria/SAR11 clade/Clade II;g_unassigned;sp.;B1000937
	1135	Proteobacteria/Gammaproteobacteria/Cellvibrionales/Halieaceae;OM60(NOR5) clade;sp.;B1005829
	1136	Proteobacteria/Gammaproteobacteria/Alteromonadales/Shewanellaceae;Shewanella;algae;B1003921
	1137	Proteobacteria/Alphaproteobacteria/SAR11 clade/Clade II;g_unassigned;sp.;B1002295
	1138	Proteobacteria/Alphaproteobacteria/SAR11 clade/Clade II;g_unassigned;sp.;B1005169
	1139	Proteobacteria/Gammaproteobacteria/Alteromonadales/Shewanellaceae;Shewanella;algae;B1003982
	1140	Verrucomicrobiota/Verrucomicrobiae/Arctic97B-4 marine group/f_unassigned;g_unassigned;sp.;B1004206
	1141	Firmicutes/Bacilli/Acholeplasmatales/Acholeplasmataceae;Acholeplasma;sp.;B1001606
	1142	Proteobacteria/Alphaproteobacteria/Rickettsiales/S25-593;g_unassigned;sp.;B1001100
	1143	Proteobacteria/Gammaproteobacteria/SAR86 clade/f_unassigned;g_unassigned;sp.;B1001031
	1144	Proteobacteria/Gammaproteobacteria/Burkholderiales/Comamonadaceae;Pelomonas;sp.;B1000785
	1145	Marinimicrobia (SAR406 clade)/c_unassigned/o_unassigned/f_unassigned;g_unassigned;sp.;B1001494
	1146	Proteobacteria/Gammaproteobacteria/Burkholderiales/Nitrosomonadaceae;mle1-7;sp.;B1001757
	1147	Proteobacteria/Alphaproteobacteria/Puniceispirillales/SAR116 clade;Candidatus Puniceispirillum;sp.;B1002542
	1148	Proteobacteria/Gammaproteobacteria/Vibrionales/Vibrionaceae;Vibrio;splendidus;B1000545
	1149	Firmicutes/Clostridia/Peptostreptococcales-Tissierellales/Peptoniphilus;g_unassigned;sp.;B1003037
	1150	Firmicutes/Bacilli/Lactobacillales/Streptococcaceae;Streptococcus;oralis;B1001931
	1151	Bacteroidota/Bacteroidia/Flavobacteriales/NS7 marine group;g_unassigned;sp.;B1001901
	1152	Proteobacteria/Alphaproteobacteria/Rickettsiales/S25-593;g_unassigned;sp.;B1001841
	1153	Proteobacteria/Gammaproteobacteria/SAR86 clade/f_unassigned;g_unassigned;sp.;B1000993
	1154	Bacteroidota/Bacteroidia/Flavobacteriales/NS9 marine group;g_unassigned;sp.;B1006062
	1155	Marinimicrobia (SAR406 clade)/c_unassigned/o_unassigned/f_unassigned;g_unassigned;sp.;B1004734
	1156	Proteobacteria/Gammaproteobacteria/Pseudomonadales/Pseudomonadaceae;Pseudomonas;xinjiangensis;B1002970
	1157	Proteobacteria/Gammaproteobacteria/Pseudomonadales/Pseudomonadaceae;Pseudomonas;xinjiangensis;B1004234
	1158	Proteobacteria/Alphaproteobacteria/SAR11 clade/Clade I;Clade Ib;sp.;B1004615
	1159	Proteobacteria/Gammaproteobacteria/SAR86 clade/f_unassigned;g_unassigned;sp.;B1000879
	1160	Bacteroidota/Bacteroidia/Flavobacteriales/NS9 marine group;g_unassigned;sp.;B1001165
	1161	Proteobacteria/Alphaproteobacteria/SAR11 clade/Clade I;Clade Ib;sp.;B1000953
	1162	Proteobacteria/Gammaproteobacteria/Burkholderiales/Methylophilaceae;OM43 clade;sp.;B1003874
	1163	Bacteroidota/Bacteroidia/Flavobacteriales/Weeksellaceae;Chryseobacterium;indologenes;B1003012
	1164	Proteobacteria/Alphaproteobacteria/Rhodospirillales/AEGEAN-169 marine group;g_unassigned;sp.;B1001993
	1165	Marinimicrobia (SAR406 clade)/c_unassigned/o_unassigned/f_unassigned;g_unassigned;sp.;B1001204
	1166	Proteobacteria/Gammaproteobacteria/Burkholderiales/Oxalobacteraceae;Undibacterium;sp.;B1003272
	1167	Proteobacteria/Gammaproteobacteria/Cellvibrionales/Halieaceae;OM60(NOR5) clade;sp.;B1001327
	1168	Verrucomicrobiota/Verrucomicrobiae/Opitutales/Puniceicoccaceae;MB11C04 marine group;sp.;B1001775
	1169	Proteobacteria/Alphaproteobacteria/Puniceispirillales/SAR116 clade;g_unassigned;sp.;B1000530
	1170	Verrucomicrobiota/Verrucomicrobiae/Opitutales/Puniceicoccaceae;MB11C04 marine group;sp.;B1003273
	1171	Cyanobacteria/Cyanobacteriia/Synechococcales/Cyanobiaceae;Synechococcus CC9902;sp.;B1002108
	1172	Proteobacteria/Gammaproteobacteria/SAR86 clade/f_unassigned;g_unassigned;sp.;B1002541
	1173	Proteobacteria/Gammaproteobacteria/Vibrionales/Vibrionaceae;Enterovibrio;sp.;B1000881
	1174	Actinobacteriota/Acidimicrobiia/Actinomarinales/Actinomarinaceae;Candidatus Actinomarina;sp.;B1002466
	1175	Proteobacteria/Gammaproteobacteria/Cellvibrionales/Halieaceae;OM60(NOR5) clade;sp.;B1000762
	1176	Proteobacteria/Alphaproteobacteria/Puniceispirillales/SAR116 clade;g_unassigned;sp.;B1004272
	1177	Proteobacteria/Gammaproteobacteria/Enterobacterales/Enterobacteriaceae;Cedecea;neteri;B1004559
	1178	Proteobacteria/Gammaproteobacteria/Alteromonadales/Shewanellaceae;Shewanella;algae;B1003347
	1179	Proteobacteria/Gammaproteobacteria/Alteromonadales/Shewanellaceae;Shewanella;algae;B1004519
	1180	Proteobacteria/Gammaproteobacteria/SAR86 clade/f_unassigned;g_unassigned;sp.;B1001741
	1181	Proteobacteria/Alphaproteobacteria/SAR11 clade/Clade I;Clade Ia;sp.;B1001239
	1182	Proteobacteria/Gammaproteobacteria/Thiomicrospirales/Thioglobaceae;SUP05 cluster;sp.;B1000956
	1183	Proteobacteria/Gammaproteobacteria/Cellvibrionales/Halieaceae;OM60(NOR5) clade;sp.;B1001400
	1184	Proteobacteria/Alphaproteobacteria/SAR11 clade/Clade I;Clade Ib;sp.;B1001456
	1185	Verrucomicrobiota/Verrucomicrobiae/Opitutales/Puniceicoccaceae;Coraliomargarita;sp.;B1002512
	1186	Proteobacteria/Alphaproteobacteria/SAR11 clade/Clade II;g_unassigned;sp.;B1001821
	1187	Marinimicrobia (SAR406 clade)/c_unassigned/o_unassigned/f_unassigned;g_unassigned;sp.;B1001905
	1188	Proteobacteria/Alphaproteobacteria/SAR11 clade/Clade II;g_unassigned;sp.;B1000965
	1189	Verrucomicrobiota/Verrucomicrobiae/Opitutales/Puniceicoccaceae;MB11C04 marine group;sp.;B1002682
	1190	Proteobacteria/Gammaproteobacteria/Burkholderiales/Chromobacteriaceae;Aquitalea;sp.;B1004152
	1191	Proteobacteria/Alphaproteobacteria/SAR11 clade/Clade I;Clade Ia;sp.;B1001744
	1192	Proteobacteria/Alphaproteobacteria/Rhodobacterales/Rhodobacteraceae;g_unassigned;sp.;B1001230
	1193	Verrucomicrobiota/Verrucomicrobiae/Opitutales/Puniceicoccaceae;MB11C04 marine group;sp.;B1002178
	1194	Proteobacteria/Alphaproteobacteria/SAR11 clade/Clade II;g_unassigned;sp.;B1001736
	1195	Proteobacteria/Gammaproteobacteria/Alteromonadales/Alteromonadaceae;Aliiglaciecola;sp.;B1001586
	1196	Proteobacteria/Gammaproteobacteria/Pseudomonadales/Moraxellaceae;Psychrobacter;alimentarius;B1000861
	1197	Proteobacteria/Gammaproteobacteria/Thiomicrospirales/Thioglobaceae;SUP05 cluster;sp.;B1001316
	1198	Proteobacteria/Gammaproteobacteria/Oceanospirillales/Litoricolaceae;Litoricola;sp.;B1002329
	1199	Proteobacteria/Alphaproteobacteria/SAR11 clade/Clade I;Clade Ia;sp.;B1001000
	1200	Proteobacteria/Gammaproteobacteria/Enterobacterales/Enterobacteriaceae;Escherichia-Shigella;coli;B1002075
	1201	Proteobacteria/Alphaproteobacteria/o_unassigned/f_unassigned;g_unassigned;sp.;B1001032
	1202	Proteobacteria/Gammaproteobacteria/SAR86 clade/f_unassigned;g_unassigned;sp.;B1001343
	1203	Proteobacteria/Gammaproteobacteria/Burkholderiales/Methylophilaceae;OM43 clade;sp.;B1000863
	1204	Marinimicrobia (SAR406 clade)/c_unassigned/o_unassigned/f_unassigned;g_unassigned;sp.;B1002533
	1205	Actinobacteriota/Actinobacteria/Micrococcales/Dermabacteraceae;Brachybacterium;sp.;B1006273
	1206	Proteobacteria/Gammaproteobacteria/Cellvibrionales/Halieaceae;OM60(NOR5) clade;sp.;B1004328
	1207	Proteobacteria/Alphaproteobacteria/Rhodospirillales/AEGEAN-169 marine group;g_unassigned;sp.;B1006709
	1208	Bacteroidota/Bacteroidia/Flavobacteriales/NS7 marine group;g_unassigned;sp.;B1001567
	1209	Proteobacteria/Alphaproteobacteria/SAR11 clade/Clade II;g_unassigned;sp.;B1001708
	1210	Proteobacteria/Gammaproteobacteria/Alteromonadales/Shewanellaceae;Shewanella;algae;B1002473
	1211	Proteobacteria/Alphaproteobacteria/SAR11 clade/Clade I;Clade Ia;sp.;B1001486
	1212	Proteobacteria/Alphaproteobacteria/SAR11 clade/Clade I;Clade Ib;sp.;B1001815
	1213	Bacteroidota/Bacteroidia/Flavobacteriales/Flavobacteriaceae;NS4 marine group;sp.;B1001014
	1214	Verrucomicrobiota/Kiritimatiellae/Kiritimatiellales/Kiritimatiellaceae;R76-B128;sp.;B1000949
	1215	Marinimicrobia (SAR406 clade)/c_unassigned/o_unassigned/f_unassigned;g_unassigned;sp.;B1001766
	1216	Proteobacteria/Gammaproteobacteria/SAR86 clade/f_unassigned;g_unassigned;sp.;B1001751
	1217	Proteobacteria/Gammaproteobacteria/Burkholderiales/Comamonadaceae;Aquabacterium;sp.;B1001517
	1218	Proteobacteria/Gammaproteobacteria/Cellvibrionales/Halieaceae;OM60(NOR5) clade;sp.;B1002071
	1219	Bacteroidota/Bacteroidia/Flavobacteriales/NS9 marine group;g_unassigned;sp.;B1003694
	1220	Proteobacteria/Alphaproteobacteria/Puniceispirillales/SAR116 clade;g_unassigned;sp.;B1003909
	1221	Proteobacteria/Gammaproteobacteria/Thiomicrospirales/Thioglobaceae;SUP05 cluster;sp.;B1002434
	1222	Proteobacteria/Gammaproteobacteria/Alteromonadales/Shewanellaceae;Shewanella;marisflavi;B1002227
	1223	Proteobacteria/Alphaproteobacteria/SAR11 clade/Clade III;g_unassigned;sp.;B1001818
	1224	Proteobacteria/Gammaproteobacteria/Burkholderiales/Oxalobacteraceae;Herbaspirillum;huttiense;B1004114
	1225	Proteobacteria/Gammaproteobacteria/Enterobacterales/Erwiniaceae;Pantoea;ananatis;B1005260
	1226	Proteobacteria/Gammaproteobacteria/Thiomicrospirales/Thioglobaceae;SUP05 cluster;sp.;B1001110
	1227	Proteobacteria/Alphaproteobacteria/Parvibaculales/PS1 clade;g_unassigned;sp.;B1001732
	1228	Proteobacteria/Gammaproteobacteria/Cellvibrionales/Halieaceae;OM60(NOR5) clade;sp.;B1002782
	1229	Proteobacteria/Alphaproteobacteria/Rhodospirillales/AEGEAN-169 marine group;g_unassigned;sp.;B1002478
	1230	Proteobacteria/Alphaproteobacteria/SAR11 clade/Clade I;Clade Ib;sp.;B1002004
	1231	Proteobacteria/Alphaproteobacteria/SAR11 clade/Clade I;Clade Ia;sp.;B1001789
	1232	Proteobacteria/Alphaproteobacteria/SAR11 clade/Clade II;g_unassigned;sp.;B1001516
	1233	Marinimicrobia (SAR406 clade)/c_unassigned/o_unassigned/f_unassigned;g_unassigned;sp.;B1001758
	1234	Marinimicrobia (SAR406 clade)/c_unassigned/o_unassigned/f_unassigned;g_unassigned;sp.;B1002516
	1235	Proteobacteria/Gammaproteobacteria/o_unassigned/f_unassigned;g_unassigned;sp.;B1001006
	1236	Proteobacteria/Gammaproteobacteria/Oceanospirillales/Endozoicomonadaceae;Endozoicomonas;sp.;B1001946
	1237	Proteobacteria/Alphaproteobacteria/Rhodobacterales/Rhodobacteraceae;Ascidiaceihabitans;sp.;B1006015
	1238	Proteobacteria/Gammaproteobacteria/Cellvibrionales/Spongiibacteraceae;BD1-7 clade;sp.;B1000543
	1239	Proteobacteria/Gammaproteobacteria/Pseudomonadales/Pseudomonadaceae;Pseudomonas;sp.;B1005730
	1240	Proteobacteria/Alphaproteobacteria/SAR11 clade/Clade I;Clade Ia;sp.;B1005155
	1241	Proteobacteria/Alphaproteobacteria/Rhodobacterales/Rhodobacteraceae;Amylibacter;sp.;B1003620
	1242	Bacteroidota/Bacteroidia/Bacteroidales/Prolixibacteraceae;Roseimarinus;sp.;B1000708
	1243	Bacteroidota/Bacteroidia/Flavobacteriales/Flavobacteriaceae;Aurantivirga;sp.;B1001806
	1244	Proteobacteria/Alphaproteobacteria/SAR11 clade/Clade I;Clade Ib;sp.;B1001449
	1245	Bacteroidota/Bacteroidia/Flavobacteriales/Cryomorphaceae;Vicingus;sp.;B1001398
	1246	Proteobacteria/Alphaproteobacteria/SAR11 clade/Clade I;Clade Ib;sp.;B1001220
	1247	Proteobacteria/Gammaproteobacteria/Ectothiorhodospirales/Ectothiorhodospiraceae;g_unassigned;sp.;B1001625
	1248	Proteobacteria/Gammaproteobacteria/KI89A clade/f_unassigned;g_unassigned;sp.;B1001877
	1249	Proteobacteria/Gammaproteobacteria/Vibrionales/Vibrionaceae;Vibrio;sp.;B1001226
	1250	Proteobacteria/Alphaproteobacteria/Rickettsiales/S25-593;g_unassigned;sp.;B1001427
	1251	Proteobacteria/Gammaproteobacteria/Ectothiorhodospirales/Ectothiorhodospiraceae;g_unassigned;sp.;B1002187
	1252	Bacteroidota/Bacteroidia/Flavobacteriales/Flavobacteriaceae;NS5 marine group;sp.;B1001954
	1253	Proteobacteria/Alphaproteobacteria/Puniceispirillales/SAR116 clade;Candidatus Puniceispirillum;sp.;B1003619
	1254	Proteobacteria/Gammaproteobacteria/OM182 clade/f_unassigned;g_unassigned;sp.;B1003720
	1255	Proteobacteria/Gammaproteobacteria/Pseudomonadales/Pseudomonadaceae;Pseudomonas;sp.;B1003654
	1256	Proteobacteria/Gammaproteobacteria/Pseudomonadales/Pseudomonadaceae;Pseudomonas;sp.;B1002876
	1257	Proteobacteria/Gammaproteobacteria/Alteromonadales/Shewanellaceae;Shewanella;algae;B1004902
	1258	Proteobacteria/Gammaproteobacteria/Enterobacterales/Erwiniaceae;Pantoea;ananatis;B1003389
	1259	Proteobacteria/Gammaproteobacteria/Burkholderiales/Burkholderiaceae;Ralstonia;pickettii;B1000893
	1260	Proteobacteria/Gammaproteobacteria/Cellvibrionales/Porticoccaceae;SAR92 clade;sp.;B1001283
	1261	Verrucomicrobiota/Kiritimatiellae/Kiritimatiellales/Kiritimatiellaceae;R76-B128;sp.;B1001739
	1262	Proteobacteria/Gammaproteobacteria/Burkholderiales/Nitrosomonadaceae;IS-44;sp.;B1002769
	1263	Cyanobacteria/Cyanobacteriia/Synechococcales/Cyanobiaceae;Synechococcus CC9902;sp.;B1003092
	1264	Proteobacteria/Gammaproteobacteria/Enterobacterales/Erwiniaceae;Pantoea;ananatis;B1005204
	1265	Proteobacteria/Gammaproteobacteria/HOC36/f_unassigned;g_unassigned;sp.;B1004382
	1266	Proteobacteria/Gammaproteobacteria/Vibrionales/Vibrionaceae;Vibrio;marisflavi;B1002101
	1267	Marinimicrobia (SAR406 clade)/c_unassigned/o_unassigned/f_unassigned;g_unassigned;sp.;B1002788
	1268	Proteobacteria/Alphaproteobacteria/SAR11 clade/Clade II;g_unassigned;sp.;B1002288
	1269	Proteobacteria/Alphaproteobacteria/SAR11 clade/Clade I;Clade Ib;sp.;B1001109
	1270	Proteobacteria/Gammaproteobacteria/SAR86 clade/f_unassigned;g_unassigned;sp.;B1001545
	1271	Proteobacteria/Alphaproteobacteria/SAR11 clade/Clade I;Clade Ia;sp.;B1003378
	1272	Proteobacteria/Gammaproteobacteria/SAR86 clade/f_unassigned;g_unassigned;sp.;B1001363
	1273	Actinobacteriota/Acidimicrobiia/Actinomarinales/Actinomarinaceae;Candidatus Actinomarina;sp.;B1002582
	1274	Verrucomicrobiota/Kiritimatiellae/Kiritimatiellales/Kiritimatiellaceae;R76-B128;sp.;B1002860
	1275	Proteobacteria/Gammaproteobacteria/SAR86 clade/f_unassigned;g_unassigned;sp.;B1003707
	1276	SAR324 clade(Marine group B)/c_unassigned/o_unassigned/f_unassigned;g_unassigned;sp.;B1003843
	1277	Proteobacteria/Alphaproteobacteria/SAR11 clade/Clade II;g_unassigned;sp.;B1001423
	1278	Proteobacteria/Gammaproteobacteria/SAR86 clade/f_unassigned;g_unassigned;sp.;B1001863
	1279	Proteobacteria/Gammaproteobacteria/Vibrionales/Vibrionaceae;Vibrio;sp.;B1003421
	1280	Proteobacteria/Alphaproteobacteria/SAR11 clade/Clade I;Clade Ib;sp.;B1001924
	1281	Bacteroidota/Bacteroidia/Flavobacteriales/Flavobacteriaceae;NS5 marine group;sp.;B1001039
	1282	Proteobacteria/Gammaproteobacteria/Cellvibrionales/Halieaceae;OM60(NOR5) clade;sp.;B1002249
	1283	Proteobacteria/Gammaproteobacteria/Cellvibrionales/Cellvibrionaceae;Marinagarivorans;sp.;B1002792
	1284	Proteobacteria/Gammaproteobacteria/Burkholderiales/Comamonadaceae;Comamonas;testosteroni;B1003407
	1285	Proteobacteria/Gammaproteobacteria/Cellvibrionales/Halieaceae;OM60(NOR5) clade;sp.;B1009193
	1286	Actinobacteriota/Actinobacteria/Corynebacteriales/Corynebacteriaceae;Corynebacterium;ureicelerivorans;B1006555
	1287	Proteobacteria/Gammaproteobacteria/Burkholderiales/Comamonadaceae;Acidovorax;sp.;B1005356
	1288	Proteobacteria/Gammaproteobacteria/Oceanospirillales/Marinomonadaceae;Marinomonas;sp.;B1004652
	1289	Bacteroidota/Bacteroidia/Flavobacteriales/Flavobacteriaceae;Aurantivirga;sp.;B1005547
	1290	Proteobacteria/Gammaproteobacteria/Cellvibrionales/Halieaceae;OM60(NOR5) clade;sp.;B1006767
	1291	Bacteroidota/Bacteroidia/Flavobacteriales/Flavobacteriaceae;NS5 marine group;sp.;B1001887
	1292	Bacteroidota/Bacteroidia/Flavobacteriales/NS7 marine group;g_unassigned;sp.;B1002626
	1293	Proteobacteria/Alphaproteobacteria/SAR11 clade/Clade I;g_unassigned;sp.;B1001679
	1294	Proteobacteria/Gammaproteobacteria/Piscirickettsiales/Piscirickettsiaceae;Candidatus Endoecteinascidia;sp.;B1002833
	1295	Proteobacteria/Alphaproteobacteria/SAR11 clade/Clade I;Clade Ia;sp.;B1003802
	1296	Proteobacteria/Gammaproteobacteria/Thiomicrospirales/Thioglobaceae;SUP05 cluster;sp.;B1001940
	1297	Proteobacteria/Gammaproteobacteria/Alteromonadales/Pseudoalteromonadaceae;Pseudoalteromonas;citrea;B1001119
	1298	Proteobacteria/Alphaproteobacteria/SAR11 clade/Clade I;Clade Ib;sp.;B1002586
	1299	Bacteroidota/Bacteroidia/Flavobacteriales/Flavobacteriaceae;Maribacter;sp.;B1001917
	1300	Proteobacteria/Alphaproteobacteria/Defluviicoccales/f_unassigned;g_unassigned;sp.;B1001508
	1301	Proteobacteria/Alphaproteobacteria/Rhodospirillales/AEGEAN-169 marine group;g_unassigned;sp.;B1001107
	1302	Proteobacteria/Alphaproteobacteria/SAR11 clade/Clade I;Clade Ia;sp.;B1001467
	1303	Proteobacteria/Alphaproteobacteria/SAR11 clade/Clade II;g_unassigned;sp.;B1001553
	1304	Proteobacteria/Gammaproteobacteria/SAR86 clade/f_unassigned;g_unassigned;sp.;B1003107
	1305	Proteobacteria/Alphaproteobacteria/SAR11 clade/Clade II;g_unassigned;sp.;B1002812
	1306	Proteobacteria/Alphaproteobacteria/Puniceispirillales/SAR116 clade;Candidatus Puniceispirillum;sp.;B1003091
	1307	Proteobacteria/Gammaproteobacteria/SAR86 clade/f_unassigned;g_unassigned;sp.;B1001987
	1308	Proteobacteria/Alphaproteobacteria/SAR11 clade/Clade I;Clade Ib;sp.;B1002748
	1309	Dadabacteria/Dadabacteriia/Dadabacteriales/f_unassigned;g_unassigned;sp.;B1002191
	1310	Proteobacteria/Alphaproteobacteria/Rhodospirillales/AEGEAN-169 marine group;g_unassigned;sp.;B1002509
	1311	Proteobacteria/Gammaproteobacteria/SAR86 clade/f_unassigned;g_unassigned;sp.;B1004826
	1312	Verrucomicrobiota/Verrucomicrobiae/Opitutales/Puniceicoccaceae;MB11C04 marine group;sp.;B1006118
	1313	Proteobacteria/Gammaproteobacteria/Alteromonadales/f_unassigned;g_unassigned;sp.;B1001620
	1314	Marinimicrobia (SAR406 clade)/c_unassigned/o_unassigned/f_unassigned;g_unassigned;sp.;B1004005
	1315	Proteobacteria/Gammaproteobacteria/Alteromonadales/Shewanellaceae;Shewanella;algae;B1003286
	1316	Proteobacteria/Gammaproteobacteria/Enterobacterales/Erwiniaceae;Pantoea;ananatis;B1002927
	1317	Proteobacteria/Gammaproteobacteria/SAR86 clade/f_unassigned;g_unassigned;sp.;B1003456
	1318	Proteobacteria/Gammaproteobacteria/Pseudomonadales/Pseudomonadaceae;Pseudomonas;sp.;B1003705
	1319	Proteobacteria/Gammaproteobacteria/Alteromonadales/Shewanellaceae;Shewanella;xiamenensis;B1005995
	1320	Proteobacteria/Alphaproteobacteria/Rhodobacterales/Rhodobacteraceae;Ascidiaceihabitans;sp.;B1004450
	1321	Proteobacteria/Gammaproteobacteria/OM182 clade/f_unassigned;g_unassigned;sp.;B1003594
	1322	Proteobacteria/Gammaproteobacteria/SAR86 clade/f_unassigned;g_unassigned;sp.;B1002848
	1323	Proteobacteria/Alphaproteobacteria/Rhodospirillales/AEGEAN-169 marine group;g_unassigned;sp.;B1001982
	1324	Proteobacteria/Alphaproteobacteria/SAR11 clade/Clade II;g_unassigned;sp.;B1001576
	1325	Bacteroidota/Bacteroidia/Flavobacteriales/Flavobacteriaceae;NS5 marine group;sp.;B1001503
	1326	Proteobacteria/Gammaproteobacteria/Thiomicrospirales/Thioglobaceae;SUP05 cluster;sp.;B1002616
	1327	Bacteroidota/Rhodothermia/Balneolales/Balneolaceae;Balneola;sp.;B1001334
	1328	Proteobacteria/Gammaproteobacteria/SAR86 clade/f_unassigned;g_unassigned;sp.;B1003486
	1329	Marinimicrobia (SAR406 clade)/c_unassigned/o_unassigned/f_unassigned;g_unassigned;sp.;B1002603
	1330	Marinimicrobia (SAR406 clade)/c_unassigned/o_unassigned/f_unassigned;g_unassigned;sp.;B1001912
	1331	Proteobacteria/Gammaproteobacteria/SAR86 clade/f_unassigned;g_unassigned;sp.;B1002010
	1332	Proteobacteria/Gammaproteobacteria/Thiomicrospirales/Thioglobaceae;SUP05 cluster;sp.;B1001635
	1333	Verrucomicrobiota/Verrucomicrobiae/Opitutales/Puniceicoccaceae;Lentimonas;sp.;B1002893
	1334	Bacteroidota/Bacteroidia/Flavobacteriales/NS9 marine group;g_unassigned;sp.;B1002220
	1335	Proteobacteria/Gammaproteobacteria/Enterobacterales/Erwiniaceae;Pantoea;ananatis;B1003824
	1336	Proteobacteria/Gammaproteobacteria/Ectothiorhodospirales/Ectothiorhodospiraceae;g_unassigned;sp.;B1002680
	1337	Proteobacteria/Alphaproteobacteria/Puniceispirillales/SAR116 clade;g_unassigned;sp.;B1001614
	1338	Marinimicrobia (SAR406 clade)/c_unassigned/o_unassigned/f_unassigned;g_unassigned;sp.;B1003566
	1339	Actinobacteriota/Acidimicrobiia/Actinomarinales/Actinomarinaceae;Candidatus Actinomarina;sp.;B1001448
	1340	Bacteroidota/Bacteroidia/Flavobacteriales/Flavobacteriaceae;NS5 marine group;sp.;B1002202
	1341	Proteobacteria/Gammaproteobacteria/Enterobacterales/Yersiniaceae;Serratia;marcescens;B1002217
	1342	Proteobacteria/Gammaproteobacteria/Enterobacterales/Yersiniaceae;Serratia;marcescens;B1002283
	1343	Bacteroidota/Bacteroidia/Flavobacteriales/Cryomorphaceae;g_unassigned;sp.;B1002014
	1344	Proteobacteria/Alphaproteobacteria/Rhodospirillales/AEGEAN-169 marine group;g_unassigned;sp.;B1001578
	1345	Proteobacteria/Alphaproteobacteria/Rhodospirillales/AEGEAN-169 marine group;g_unassigned;sp.;B1002504
	1346	Proteobacteria/Gammaproteobacteria/SAR86 clade/f_unassigned;g_unassigned;sp.;B1005012
	1347	Proteobacteria/Alphaproteobacteria/Puniceispirillales/SAR116 clade;g_unassigned;sp.;B1003327
	1348	Proteobacteria/Gammaproteobacteria/Cellvibrionales/Halieaceae;OM60(NOR5) clade;sp.;B1002420
	1349	Proteobacteria/Alphaproteobacteria/SAR11 clade/Clade I;Clade Ia;sp.;B1002078
	1350	Proteobacteria/Gammaproteobacteria/Cellvibrionales/Halieaceae;OM60(NOR5) clade;sp.;B1008399
	1351	Proteobacteria/Alphaproteobacteria/SAR11 clade/Clade II;g_unassigned;sp.;B1006110
	1352	Proteobacteria/Gammaproteobacteria/Pseudomonadales/Pseudomonadaceae;Pseudomonas;sp.;B1004646
	1353	Proteobacteria/Gammaproteobacteria/Oceanospirillales/Halomonadaceae;Halomonas;nitritophilus;B1000799
	1354	Bacteroidota/Bacteroidia/Flavobacteriales/Flavobacteriaceae;Aurantivirga;sp.;B1002330
	1355	Bacteroidota/Bacteroidia/Flavobacteriales/Flavobacteriaceae;NS4 marine group;sp.;B1001368
	1356	Bdellovibrionota/Bdellovibrionia/Bacteriovoracales/Bacteriovoracaceae;Peredibacter;sp.;B1002362
	1357	Proteobacteria/Alphaproteobacteria/SAR11 clade/Clade I;Clade Ia;sp.;B1002601
	1358	Proteobacteria/Alphaproteobacteria/SAR11 clade/Clade II;g_unassigned;sp.;B1002947
	1359	Proteobacteria/Gammaproteobacteria/Ectothiorhodospirales/Ectothiorhodospiraceae;g_unassigned;sp.;B1003304
	1360	Proteobacteria/Gammaproteobacteria/SAR86 clade/f_unassigned;g_unassigned;sp.;B1001852
	1361	Proteobacteria/Alphaproteobacteria/SAR11 clade/Clade I;g_unassigned;sp.;B1003586
	1362	Proteobacteria/Alphaproteobacteria/Defluviicoccales/f_unassigned;g_unassigned;sp.;B1002285
	1363	Bacteroidota/Bacteroidia/Flavobacteriales/Flavobacteriaceae;Flavicella;sp.;B1003339
	1364	Bacteroidota/Bacteroidia/Flavobacteriales/Flavobacteriaceae;g_unassigned;sp.;B1001248
	1365	Proteobacteria/Alphaproteobacteria/Rhodobacterales/Rhodobacteraceae;g_unassigned;sp.;B1002003
	1366	Proteobacteria/Gammaproteobacteria/Vibrionales/Vibrionaceae;Vibrio;sp.;B1004335
	1367	Marinimicrobia (SAR406 clade)/c_unassigned/o_unassigned/f_unassigned;g_unassigned;sp.;B1001149
	1368	Proteobacteria/Gammaproteobacteria/Alteromonadales/Alteromonadaceae;Aliiglaciecola;sp.;B1002596
	1369	Bacteroidota/Bacteroidia/Flavobacteriales/Flavobacteriaceae;NS2b marine group;sp.;B1003643
	1370	Marinimicrobia (SAR406 clade)/c_unassigned/o_unassigned/f_unassigned;g_unassigned;sp.;B1007264
	1371	Proteobacteria/Alphaproteobacteria/SAR11 clade/Clade II;g_unassigned;sp.;B1004587
	1372	Proteobacteria/Gammaproteobacteria/Ectothiorhodospirales/Ectothiorhodospiraceae;g_unassigned;sp.;B1002543
	1373	Proteobacteria/Gammaproteobacteria/SAR86 clade/f_unassigned;g_unassigned;sp.;B1002441
	1374	Proteobacteria/Gammaproteobacteria/SAR86 clade/f_unassigned;g_unassigned;sp.;B1003554
	1375	Proteobacteria/Gammaproteobacteria/SAR86 clade/f_unassigned;g_unassigned;sp.;B1004526
	1376	Proteobacteria/Alphaproteobacteria/Puniceispirillales/SAR116 clade;g_unassigned;sp.;B1000909
	1377	Proteobacteria/Alphaproteobacteria/SAR11 clade/Clade II;g_unassigned;sp.;B1001687
	1378	Proteobacteria/Gammaproteobacteria/Cellvibrionales/Halieaceae;OM60(NOR5) clade;sp.;B1002605
	1379	Proteobacteria/Alphaproteobacteria/Rhodospirillales/AEGEAN-169 marine group;g_unassigned;sp.;B1002650
	1380	Proteobacteria/Alphaproteobacteria/Puniceispirillales/SAR116 clade;Candidatus Puniceispirillum;sp.;B1001727
	1381	Proteobacteria/Alphaproteobacteria/SAR11 clade/Clade I;Clade Ia;sp.;B1003270
	1382	Bacteroidota/Bacteroidia/Flavobacteriales/NS7 marine group;g_unassigned;sp.;B1002429
	1383	Cyanobacteria/Cyanobacteriia/Synechococcales/Cyanobiaceae;Synechococcus CC9902;sp.;B1004576
	1384	Proteobacteria/Alphaproteobacteria/Puniceispirillales/SAR116 clade;Candidatus Puniceispirillum;sp.;B1004654
	1385	Proteobacteria/Alphaproteobacteria/Rhizobiales/Beijerinckiaceae;1174-901-12;sp.;B1004763
	1386	Proteobacteria/Alphaproteobacteria/Rhodobacterales/Rhodobacteraceae;Nereida;sp.;B1000011
	1387	Proteobacteria/Alphaproteobacteria/Rhodospirillales/AEGEAN-169 marine group;g_unassigned;sp.;B1002026
	1388	Proteobacteria/Gammaproteobacteria/Cellvibrionales/Halieaceae;OM60(NOR5) clade;sp.;B1007161
	1389	Proteobacteria/Gammaproteobacteria/Oceanospirillales/Saccharospirillaceae;Oleispira;sp.;B1002065
	1390	Proteobacteria/Gammaproteobacteria/Cellvibrionales/Halieaceae;OM60(NOR5) clade;sp.;B1001024
	1391	Proteobacteria/Alphaproteobacteria/SAR11 clade/Clade II;g_unassigned;sp.;B1002164
	1392	Proteobacteria/Alphaproteobacteria/Rickettsiales/S25-593;g_unassigned;sp.;B1001561
	1393	Bacteroidota/Bacteroidia/Cytophagales/Cyclobacteriaceae;Marinoscillum;sp.;B1003049
	1394	Proteobacteria/Gammaproteobacteria/Steroidobacterales/Woeseiaceae;Woeseia;sp.;B1003246
	1395	Proteobacteria/Alphaproteobacteria/Rickettsiales/f_unassigned;g_unassigned;sp.;B1005381
	1396	Proteobacteria/Alphaproteobacteria/SAR11 clade/Clade II;g_unassigned;sp.;B1003094
	1397	Proteobacteria/Gammaproteobacteria/Thiomicrospirales/Thioglobaceae;SUP05 cluster;sp.;B1001869
	1398	Marinimicrobia (SAR406 clade)/c_unassigned/o_unassigned/f_unassigned;g_unassigned;sp.;B1003747
	1399	Proteobacteria/Alphaproteobacteria/Micavibrionales/Micavibrionaceae;g_unassigned;sp.;B1007870
	1400	Proteobacteria/Alphaproteobacteria/SAR11 clade/Clade II;g_unassigned;sp.;B1004408
	1401	Proteobacteria/Gammaproteobacteria/Vibrionales/Vibrionaceae;Vibrio;campbellii;B1003916
	1402	Verrucomicrobiota/Verrucomicrobiae/Pedosphaerales/Pedosphaeraceae;SCGC AAA164-E04;sp.;B1004679
	1403	Actinobacteriota/Acidimicrobiia/Actinomarinales/Actinomarinaceae;Candidatus Actinomarina;sp.;B1004494
	1404	Bacteroidota/Bacteroidia/Flavobacteriales/Flavobacteriaceae;Formosa;sp.;B1005056
	1405	Proteobacteria/Alphaproteobacteria/SAR11 clade/Clade II;g_unassigned;sp.;B1006019
	1406	Proteobacteria/Gammaproteobacteria/Burkholderiales/Chromobacteriaceae;Aquitalea;sp.;B1005741
	1407	Verrucomicrobiota/Verrucomicrobiae/Opitutales/Puniceicoccaceae;MB11C04 marine group;sp.;B1004247
	1408	Proteobacteria/Alphaproteobacteria/Rhodobacterales/Rhodobacteraceae;HIMB11;sp.;B1001082
	1409	Firmicutes/Bacilli/Bacillales/Bacillaceae;Bacillus;pseudofirmus;B1002442
	1410	Proteobacteria/Gammaproteobacteria/Ectothiorhodospirales/Ectothiorhodospiraceae;g_unassigned;sp.;B1002743
	1411	Proteobacteria/Gammaproteobacteria/Vibrionales/Vibrionaceae;Vibrio;campbellii;B1002926
	1412	Proteobacteria/Alphaproteobacteria/Caulobacterales/Hyphomonadaceae;Hyphomonas;sp.;B1003897
	1413	Bacteroidota/Bacteroidia/Flavobacteriales/Cryomorphaceae;g_unassigned;sp.;B1005612
	1414	Bacteroidota/Bacteroidia/Flavobacteriales/Flavobacteriaceae;g_unassigned;sp.;B1003013
	1415	Bacteroidota/Bacteroidia/Flavobacteriales/Flavobacteriaceae;NS4 marine group;sp.;B1003212
	1416	Marinimicrobia (SAR406 clade)/c_unassigned/o_unassigned/f_unassigned;g_unassigned;sp.;B1005293
	1417	Proteobacteria/Alphaproteobacteria/Puniceispirillales/SAR116 clade;Candidatus Puniceispirillum;sp.;B1002664
	1418	Proteobacteria/Gammaproteobacteria/Burkholderiales/Sutterellaceae;Sutterella;sp.;B1002177
	1419	Proteobacteria/Alphaproteobacteria/SAR11 clade/Clade II;g_unassigned;sp.;B1002092
	1420	Marinimicrobia (SAR406 clade)/c_unassigned/o_unassigned/f_unassigned;g_unassigned;sp.;B1001291
	1421	Proteobacteria/Gammaproteobacteria/Alteromonadales/Pseudoalteromonadaceae;g_unassigned;sp.;B1003980
	1422	Proteobacteria/Gammaproteobacteria/SAR86 clade/f_unassigned;g_unassigned;sp.;B1003428
	1423	Bacteroidota/Bacteroidia/Flavobacteriales/Flavobacteriaceae;NS5 marine group;sp.;B1002899
	1424	Bacteroidota/Bacteroidia/Flavobacteriales/NS9 marine group;g_unassigned;sp.;B1002759
	1425	Bacteroidota/Bacteroidia/Flavobacteriales/NS9 marine group;g_unassigned;sp.;B1004464
	1426	Proteobacteria/Gammaproteobacteria/Pseudomonadales/Moraxellaceae;Acinetobacter;lwoffii;B1003183
	1427	Proteobacteria/Gammaproteobacteria/Pseudomonadales/Pseudomonadaceae;Pseudomonas;sp.;B1003485
	1428	Proteobacteria/Gammaproteobacteria/Cellvibrionales/Halieaceae;OM60(NOR5) clade;sp.;B1002319
	1429	Bacteroidota/Bacteroidia/Flavobacteriales/NS9 marine group;g_unassigned;sp.;B1003315
	1430	Cyanobacteria/Cyanobacteriia/Synechococcales/Cyanobiaceae;Synechococcus CC9902;sp.;B1003899
	1431	Proteobacteria/Gammaproteobacteria/Coxiellales/Coxiellaceae;Coxiella;sp.;B1001829
	1432	Proteobacteria/Gammaproteobacteria/Steroidobacterales/Woeseiaceae;Woeseia;sp.;B1002749
	1433	Proteobacteria/Alphaproteobacteria/Puniceispirillales/SAR116 clade;Candidatus Puniceispirillum;sp.;B1003681
	1434	Proteobacteria/Alphaproteobacteria/Puniceispirillales/SAR116 clade;g_unassigned;sp.;B1001831
	1435	Proteobacteria/Alphaproteobacteria/SAR11 clade/Clade I;Clade Ia;sp.;B1001833
	1436	Proteobacteria/Gammaproteobacteria/Alteromonadales/f_unassigned;g_unassigned;sp.;B1001932
	1437	Proteobacteria/Gammaproteobacteria/HgCo23/f_unassigned;g_unassigned;sp.;B1002099
	1438	Proteobacteria/Gammaproteobacteria/Thiomicrospirales/Thioglobaceae;SUP05 cluster;sp.;B1002510
	1439	Proteobacteria/Alphaproteobacteria/SAR11 clade/Clade I;Clade Ia;sp.;B1003205
	1440	Proteobacteria/Gammaproteobacteria/Cellvibrionales/Porticoccaceae;SAR92 clade;sp.;B1002117
	1441	Proteobacteria/Gammaproteobacteria/Pseudomonadales/Pseudomonadaceae;Pseudomonas;sp.;B1003220
	1442	Proteobacteria/Gammaproteobacteria/Pseudomonadales/Pseudomonadaceae;Pseudomonas;xinjiangensis;B1003453
	1443	Actinobacteriota/Acidimicrobiia/Actinomarinales/Actinomarinaceae;Candidatus Actinomarina;sp.;B1003627
	1444	Bacteroidota/Bacteroidia/Flavobacteriales/Cryomorphaceae;g_unassigned;sp.;B1002236
	1445	Marinimicrobia (SAR406 clade)/c_unassigned/o_unassigned/f_unassigned;g_unassigned;sp.;B1001579
	1446	Proteobacteria/Alphaproteobacteria/SAR11 clade/Clade I;Clade Ia;sp.;B1002233
	1447	Proteobacteria/Alphaproteobacteria/SAR11 clade/Clade I;Clade Ia;sp.;B1004407
	1448	Proteobacteria/Alphaproteobacteria/SAR11 clade/Clade II;g_unassigned;sp.;B1001601
	1449	Proteobacteria/Gammaproteobacteria/Burkholderiales/Methylophilaceae;OM43 clade;sp.;B1002091
	1450	Actinobacteriota/Actinobacteria/Corynebacteriales/Corynebacteriaceae;Corynebacterium;lipophiloflavum;B1007579
	1451	Proteobacteria/Gammaproteobacteria/Enterobacterales/Enterobacteriaceae;g_unassigned;sp.;B1007189
	1452	Actinobacteriota/Acidimicrobiia/Microtrichales/Microtrichaceae;Sva0996 marine group;sp.;B1004946
	1453	Proteobacteria/Alphaproteobacteria/Puniceispirillales/SAR116 clade;g_unassigned;sp.;B1005142
	1454	Proteobacteria/Alphaproteobacteria/Rhodospirillales/AEGEAN-169 marine group;g_unassigned;sp.;B1002399
	1455	Proteobacteria/Alphaproteobacteria/Rickettsiales/Rickettsiaceae;g_unassigned;sp.;B1003927
	1456	Proteobacteria/Alphaproteobacteria/SAR11 clade/Clade I;Clade Ib;sp.;B1002017
	1457	Proteobacteria/Gammaproteobacteria/Aeromonadales/Aeromonadaceae;Aeromonas;hydrophila;B1000592
	1458	Proteobacteria/Gammaproteobacteria/Alteromonadales/Marinobacteraceae;Marinobacter;sp.;B1005154
	1459	Bacteroidota/Bacteroidia/Chitinophagales/Saprospiraceae;g_unassigned;sp.;B1004071
	1460	Cyanobacteria/Cyanobacteriia/Synechococcales/Cyanobiaceae;Synechococcus CC9902;sp.;B1003960
	1461	Proteobacteria/Alphaproteobacteria/Rhizobiales/Stappiaceae;g_unassigned;sp.;B1003355
	1462	Proteobacteria/Alphaproteobacteria/SAR11 clade/Clade II;g_unassigned;sp.;B1005942
	1463	Proteobacteria/Gammaproteobacteria/Vibrionales/Vibrionaceae;Enterovibrio;sp.;B1004018
	1464	Marinimicrobia (SAR406 clade)/c_unassigned/o_unassigned/f_unassigned;g_unassigned;sp.;B1002490
	1465	Proteobacteria/Alphaproteobacteria/Puniceispirillales/SAR116 clade;Candidatus Puniceispirillum;sp.;B1002150
	1466	Proteobacteria/Alphaproteobacteria/SAR11 clade/Clade I;Clade Ib;sp.;B1003312
	1467	Proteobacteria/Alphaproteobacteria/Rickettsiales/S25-593;g_unassigned;sp.;B1001988
	1468	Bacteroidota/Bacteroidia/Flavobacteriales/Flavobacteriaceae;NS4 marine group;sp.;B1002424
	1469	Bacteroidota/Bacteroidia/Flavobacteriales/Flavobacteriaceae;NS5 marine group;sp.;B1001900
	1470	Proteobacteria/Alphaproteobacteria/Defluviicoccales/f_unassigned;g_unassigned;sp.;B1001559
	1471	Proteobacteria/Alphaproteobacteria/SAR11 clade/Clade I;Clade Ib;sp.;B1002467
	1472	Proteobacteria/Alphaproteobacteria/SAR11 clade/Clade II;g_unassigned;sp.;B1001168
	1473	Proteobacteria/Gammaproteobacteria/SAR86 clade/f_unassigned;g_unassigned;sp.;B1001941
	1474	Verrucomicrobiota/Verrucomicrobiae/Opitutales/Puniceicoccaceae;Coraliomargarita;sp.;B1004154
	1475	Proteobacteria/Gammaproteobacteria/Ectothiorhodospirales/Ectothiorhodospiraceae;g_unassigned;sp.;B1002279
	1476	Bacteroidota/Bacteroidia/Flavobacteriales/Flavobacteriaceae;Formosa;sp.;B1003193
	1477	Bacteroidota/Bacteroidia/Flavobacteriales/Flavobacteriaceae;NS5 marine group;sp.;B1003280
	1478	Marinimicrobia (SAR406 clade)/c_unassigned/o_unassigned/f_unassigned;g_unassigned;sp.;B1005599
	1479	Proteobacteria/Alphaproteobacteria/Rhodospirillales/AEGEAN-169 marine group;g_unassigned;sp.;B1002152
	1480	Proteobacteria/Gammaproteobacteria/Cellvibrionales/Halieaceae;OM60(NOR5) clade;sp.;B1003363
	1481	Proteobacteria/Gammaproteobacteria/SAR86 clade/f_unassigned;g_unassigned;sp.;B1003513
	1482	Proteobacteria/Alphaproteobacteria/SAR11 clade/Clade I;Clade Ib;sp.;B1002712
	1483	Marinimicrobia (SAR406 clade)/c_unassigned/o_unassigned/f_unassigned;g_unassigned;sp.;B1003598
	1484	Proteobacteria/Gammaproteobacteria/Thiomicrospirales/Thioglobaceae;SUP05 cluster;sp.;B1000884
	1485	Proteobacteria/Alphaproteobacteria/SAR11 clade/Clade I;Clade Ia;sp.;B1002618
	1486	Actinobacteriota/Acidimicrobiia/Actinomarinales/Actinomarinaceae;Candidatus Actinomarina;sp.;B1005162
	1487	Actinobacteriota/Actinobacteria/Micrococcales/Microbacteriaceae;Candidatus Aquiluna;sp.;B1001470
	1488	Proteobacteria/Alphaproteobacteria/o_unassigned/f_unassigned;g_unassigned;sp.;B1005014
	1489	Proteobacteria/Alphaproteobacteria/Puniceispirillales/SAR116 clade;Candidatus Puniceispirillum;sp.;B1005153
	1490	Proteobacteria/Alphaproteobacteria/SAR11 clade/Clade I;Clade Ia;sp.;B1003204
	1491	Proteobacteria/Gammaproteobacteria/Alteromonadales/Alteromonadaceae;Aestuariibacter;sp.;B1004703
	1492	Proteobacteria/Gammaproteobacteria/Alteromonadales/Alteromonadaceae;Rheinheimera;aquimaris;B1004859
	1493	Proteobacteria/Gammaproteobacteria/Thiomicrospirales/Thioglobaceae;SUP05 cluster;sp.;B1003145
	1494	Proteobacteria/Gammaproteobacteria/Cellvibrionales/Halieaceae;OM60(NOR5) clade;sp.;B1002019
	1495	Proteobacteria/Alphaproteobacteria/Puniceispirillales/SAR116 clade;g_unassigned;sp.;B1002706
	1496	Bacteroidota/Bacteroidia/Flavobacteriales/Flavobacteriaceae;Tenacibaculum;sp.;B1002303
	1497	Proteobacteria/Alphaproteobacteria/SAR11 clade/Clade II;g_unassigned;sp.;B1001232
	1498	Proteobacteria/Alphaproteobacteria/SAR11 clade/Clade II;g_unassigned;sp.;B1003126
	1499	Proteobacteria/Alphaproteobacteria/SAR11 clade/Clade III;g_unassigned;sp.;B1001194
	1500	Bacteroidota/Bacteroidia/Flavobacteriales/NS7 marine group;g_unassigned;sp.;B1001631
	1501	Marinimicrobia (SAR406 clade)/c_unassigned/o_unassigned/f_unassigned;g_unassigned;sp.;B1002819
	1502	Proteobacteria/Alphaproteobacteria/SAR11 clade/Clade I;Clade Ib;sp.;B1005755
	1503	Proteobacteria/Alphaproteobacteria/SAR11 clade/Clade I;Clade Ib;sp.;B1007136
	1504	Marinimicrobia (SAR406 clade)/c_unassigned/o_unassigned/f_unassigned;g_unassigned;sp.;B1005601
	1505	Proteobacteria/Gammaproteobacteria/OM182 clade/f_unassigned;g_unassigned;sp.;B1006621
	1506	Proteobacteria/Gammaproteobacteria/SAR86 clade/f_unassigned;g_unassigned;sp.;B1004026
	1507	Proteobacteria/Gammaproteobacteria/Thiomicrospirales/Thioglobaceae;SUP05 cluster;sp.;B1000770
	1508	Proteobacteria/Alphaproteobacteria/SAR11 clade/Clade I;Clade Ib;sp.;B1002802
	1509	Proteobacteria/Gammaproteobacteria/Ectothiorhodospirales/Ectothiorhodospiraceae;g_unassigned;sp.;B1002378
	1510	Bacteroidota/Bacteroidia/Flavobacteriales/NS9 marine group;g_unassigned;sp.;B1003751
	1511	Proteobacteria/Alphaproteobacteria/Parvibaculales/Parvibaculaceae;Parvibaculum;sp.;B1005653
	1512	Proteobacteria/Alphaproteobacteria/Rhodospirillales/AEGEAN-169 marine group;g_unassigned;sp.;B1004421
	1513	Proteobacteria/Alphaproteobacteria/Rhodospirillales/AEGEAN-169 marine group;g_unassigned;sp.;B1005216
	1514	Proteobacteria/Alphaproteobacteria/SAR11 clade/Clade I;g_unassigned;sp.;B1005158
	1515	Proteobacteria/Alphaproteobacteria/SAR11 clade/Clade II;g_unassigned;sp.;B1005422
	1516	Verrucomicrobiota/Verrucomicrobiae/Opitutales/Puniceicoccaceae;MB11C04 marine group;sp.;B1001990
	1517	Verrucomicrobiota/Lentisphaeria/Lentisphaerales/Lentisphaeraceae;Lentisphaera;araneosa;B1003569
	1518	Proteobacteria/Alphaproteobacteria/SAR11 clade/Clade III;g_unassigned;sp.;B1001853
	1519	Bacteroidota/Bacteroidia/Flavobacteriales/Flavobacteriaceae;Tenacibaculum;sp.;B1003300
	1520	Proteobacteria/Alphaproteobacteria/SAR11 clade/Clade I;Clade Ib;sp.;B1004003
	1521	Proteobacteria/Gammaproteobacteria/Alteromonadales/Alteromonadaceae;Aliiglaciecola;sp.;B1002965
	1522	Proteobacteria/Gammaproteobacteria/Alteromonadales/Shewanellaceae;Shewanella;basaltis;B1002575
	1523	Proteobacteria/Gammaproteobacteria/Thiomicrospirales/Thioglobaceae;SUP05 cluster;sp.;B1003583
	1524	Proteobacteria/Alphaproteobacteria/SAR11 clade/Clade I;Clade Ib;sp.;B1001504
	1525	Bacteroidota/Bacteroidia/Flavobacteriales/Flavobacteriaceae;Formosa;sp.;B1003667
	1526	Bacteroidota/Bacteroidia/Flavobacteriales/Flavobacteriaceae;NS5 marine group;sp.;B1003364
	1527	Marinimicrobia (SAR406 clade)/c_unassigned/o_unassigned/f_unassigned;g_unassigned;sp.;B1005360
	1528	Proteobacteria/Gammaproteobacteria/Alteromonadales/Alteromonadaceae;Aliiglaciecola;sp.;B1002944
	1529	Proteobacteria/Gammaproteobacteria/Alteromonadales/f_unassigned;g_unassigned;sp.;B1002830
	1530	Proteobacteria/Gammaproteobacteria/Alteromonadales/Pseudoalteromonadaceae;Pseudoalteromonas;sp.;B1003262
	1531	Proteobacteria/Gammaproteobacteria/Alteromonadales/Shewanellaceae;Shewanella;basaltis;B1006553
	1532	Proteobacteria/Gammaproteobacteria/Oceanospirillales/Marinomonadaceae;Marinomonas;blandensis;B1001999
	1533	Proteobacteria/Gammaproteobacteria/SAR86 clade/f_unassigned;g_unassigned;sp.;B1002278
	1534	Bacteroidota/Bacteroidia/Flavobacteriales/NS9 marine group;g_unassigned;sp.;B1001937
	1535	Bacteroidota/Bacteroidia/Sphingobacteriales/NS11-12 marine group;g_unassigned;sp.;B1000423
	1536	Marinimicrobia (SAR406 clade)/c_unassigned/o_unassigned/f_unassigned;g_unassigned;sp.;B1002189
	1537	Marinimicrobia (SAR406 clade)/c_unassigned/o_unassigned/f_unassigned;g_unassigned;sp.;B1004779
	1538	Proteobacteria/Gammaproteobacteria/Oceanospirillales/Marinomonadaceae;Marinomonas;sp.;B1004863
	1539	Proteobacteria/Alphaproteobacteria/Defluviicoccales/f_unassigned;g_unassigned;sp.;B1006481
	1540	Proteobacteria/Alphaproteobacteria/Rhodospirillales/AEGEAN-169 marine group;g_unassigned;sp.;B1003662
	1541	Proteobacteria/Alphaproteobacteria/SAR11 clade/Clade I;Clade Ib;sp.;B1004073
	1542	Proteobacteria/Gammaproteobacteria/Vibrionales/Vibrionaceae;Vibrio;marisflavi;B1003060
	1543	Proteobacteria/Alphaproteobacteria/SAR11 clade/Clade I;Clade Ib;sp.;B1002936
	1544	Proteobacteria/Gammaproteobacteria/Alteromonadales/f_unassigned;g_unassigned;sp.;B1002796
	1545	Bacteroidota/Bacteroidia/Flavobacteriales/Flavobacteriaceae;Flavicella;sp.;B1001867
	1546	Bacteroidota/Bacteroidia/Flavobacteriales/Flavobacteriaceae;NS5 marine group;sp.;B1005055
	1547	Bacteroidota/Bacteroidia/Flavobacteriales/NS9 marine group;g_unassigned;sp.;B1003255
	1548	Marinimicrobia (SAR406 clade)/c_unassigned/o_unassigned/f_unassigned;g_unassigned;sp.;B1003380
	1549	Proteobacteria/Alphaproteobacteria/SAR11 clade/Clade I;Clade Ib;sp.;B1004080
	1550	Proteobacteria/Gammaproteobacteria/Alteromonadales/Idiomarinaceae;Idiomarina;loihiensis;B1006465
	1551	Proteobacteria/Gammaproteobacteria/Pseudomonadales/Pseudomonadaceae;Pseudomonas;xinjiangensis;B1003125
	1552	Verrucomicrobiota/Verrucomicrobiae/Opitutales/Puniceicoccaceae;MB11C04 marine group;sp.;B1003409
	1553	Actinobacteriota/Acidimicrobiia/Microtrichales/Microtrichaceae;Sva0996 marine group;sp.;B1005451
	1554	Actinobacteriota/Acidimicrobiia/Actinomarinales/Actinomarinaceae;Candidatus Actinomarina;sp.;B1003462
	1555	Bacteroidota/Bacteroidia/Flavobacteriales/Cryomorphaceae;g_unassigned;sp.;B1005480
	1556	Proteobacteria/Alphaproteobacteria/SAR11 clade/Clade I;Clade Ib;sp.;B1006036
	1557	Proteobacteria/Alphaproteobacteria/SAR11 clade/Clade II;g_unassigned;sp.;B1002443
	1558	Proteobacteria/Gammaproteobacteria/SAR86 clade/f_unassigned;g_unassigned;sp.;B1002128
	1559	Proteobacteria/Gammaproteobacteria/Tenderiales/Tenderiaceae;Candidatus Tenderia;sp.;B1004239
	1560	Proteobacteria/Gammaproteobacteria/Thiomicrospirales/Thioglobaceae;SUP05 cluster;sp.;B1003089
	1561	Proteobacteria/Alphaproteobacteria/SAR11 clade/Clade I;Clade Ia;sp.;B1003402
	1562	Bacteroidota/Bacteroidia/Flavobacteriales/Flavobacteriaceae;NS5 marine group;sp.;B1002625
	1563	Proteobacteria/Alphaproteobacteria/Rhodobacterales/Rhodobacteraceae;g_unassigned;sp.;B1002103
	1564	Proteobacteria/Alphaproteobacteria/Rickettsiales/Rickettsiaceae;Candidatus Megaira;sp.;B1004497
	1565	Proteobacteria/Gammaproteobacteria/Cellvibrionales/Halieaceae;OM60(NOR5) clade;sp.;B1003816
	1566	Proteobacteria/Gammaproteobacteria/OM182 clade/f_unassigned;g_unassigned;sp.;B1003158
	1567	Proteobacteria/Gammaproteobacteria/SAR86 clade/f_unassigned;g_unassigned;sp.;B1002894
	1568	Proteobacteria/Gammaproteobacteria/Vibrionales/Vibrionaceae;Vibrio;pectenicida;B1000979
	1569	Proteobacteria/Gammaproteobacteria/Enterobacterales/Erwiniaceae;Pantoea;ananatis;B1005991
	1570	Actinobacteriota/Acidimicrobiia/Actinomarinales/Actinomarinaceae;Candidatus Actinomarina;sp.;B1003514
	1571	Firmicutes/Bacilli/Lactobacillales/Lactobacillaceae;Lactobacillus;acidophilus;B1004422
	1572	Proteobacteria/Alphaproteobacteria/SAR11 clade/Clade I;Clade Ia;sp.;B1002891
	1573	Proteobacteria/Alphaproteobacteria/SAR11 clade/Clade I;Clade Ib;sp.;B1002109
	1574	Proteobacteria/Alphaproteobacteria/SAR11 clade/Clade II;g_unassigned;sp.;B1002545
	1575	Proteobacteria/Gammaproteobacteria/Alteromonadales/Shewanellaceae;Shewanella;algae;B1002966
	1576	Proteobacteria/Gammaproteobacteria/o_unassigned/f_unassigned;g_unassigned;sp.;B1004761
	1577	Proteobacteria/Gammaproteobacteria/SAR86 clade/f_unassigned;g_unassigned;sp.;B1002462
	1578	Proteobacteria/Gammaproteobacteria/SAR86 clade/f_unassigned;g_unassigned;sp.;B1003179
	1579	Proteobacteria/Gammaproteobacteria/Steroidobacterales/Woeseiaceae;Woeseia;sp.;B1003487
	1580	Bacteroidota/Bacteroidia/Flavobacteriales/Flavobacteriaceae;Formosa;sp.;B1001405
	1581	Bacteroidota/Bacteroidia/Flavobacteriales/NS9 marine group;g_unassigned;sp.;B1003943
	1582	Marinimicrobia (SAR406 clade)/c_unassigned/o_unassigned/f_unassigned;g_unassigned;sp.;B1005305
	1583	Proteobacteria/Alphaproteobacteria/Parvibaculales/OCS116 clade;g_unassigned;sp.;B1002439
	1584	Proteobacteria/Alphaproteobacteria/Puniceispirillales/SAR116 clade;Candidatus Puniceispirillum;sp.;B1006011
	1585	Proteobacteria/Alphaproteobacteria/Rhodospirillales/AEGEAN-169 marine group;g_unassigned;sp.;B1002895
	1586	Proteobacteria/Gammaproteobacteria/SAR86 clade/f_unassigned;g_unassigned;sp.;B1001811
	1587	Proteobacteria/Gammaproteobacteria/SAR86 clade/f_unassigned;g_unassigned;sp.;B1001812
	1588	Proteobacteria/Gammaproteobacteria/SAR86 clade/f_unassigned;g_unassigned;sp.;B1002479
	1589	Proteobacteria/Gammaproteobacteria/SAR86 clade/f_unassigned;g_unassigned;sp.;B1003903
	1590	Proteobacteria/Gammaproteobacteria/Vibrionales/Vibrionaceae;Vibrio;sp.;B1004094
	1591	Bacteroidota/Bacteroidia/Flavobacteriales/NS9 marine group;g_unassigned;sp.;B1003099
	1592	Proteobacteria/Alphaproteobacteria/SAR11 clade/Clade I;Clade Ib;sp.;B1003009
	1593	Actinobacteriota/Actinobacteria/Corynebacteriales/Corynebacteriaceae;Corynebacterium;kroppenstedtii;B1003789
	1594	Proteobacteria/Gammaproteobacteria/Alteromonadales/f_unassigned;g_unassigned;sp.;B1002276
	1595	Proteobacteria/Gammaproteobacteria/Ectothiorhodospirales/Ectothiorhodospiraceae;g_unassigned;sp.;B1005727
	1596	Proteobacteria/Gammaproteobacteria/SAR86 clade/f_unassigned;g_unassigned;sp.;B1004107
	1597	Proteobacteria/Gammaproteobacteria/Xanthomonadales/Rhodanobacteraceae;Rhodanobacter;sp.;B1002648
	1598	Proteobacteria/Gammaproteobacteria/Xanthomonadales/Xanthomonadaceae;Stenotrophomonas;maltophilia;B1001640
	1599	Verrucomicrobiota/Verrucomicrobiae/Verrucomicrobiales/Rubritaleaceae;Roseibacillus;sp.;B1005114
	1600	Bacteroidota/Bacteroidia/Flavobacteriales/Weeksellaceae;Chryseobacterium;indologenes;B1002639
	1601	Bacteroidota/Bacteroidia/Flavobacteriales/Weeksellaceae;Chryseobacterium;sp.;B1003318
	1602	Cyanobacteria/Cyanobacteriia/Synechococcales/Cyanobiaceae;Prochlorococcus MIT9313;marinus;B1005093
	1603	Firmicutes/Clostridia/Peptostreptococcales-Tissierellales/Peptoniphilus;g_unassigned;sp.;B1005930
	1604	Marinimicrobia (SAR406 clade)/c_unassigned/o_unassigned/f_unassigned;g_unassigned;sp.;B1003596
	1605	Proteobacteria/Alphaproteobacteria/Puniceispirillales/SAR116 clade;Candidatus Puniceispirillum;sp.;B1003836
	1606	Proteobacteria/Alphaproteobacteria/Rickettsiales/S25-593;g_unassigned;sp.;B1004807
	1607	Proteobacteria/Alphaproteobacteria/SAR11 clade/Clade I;Clade Ia;sp.;B1003184
	1608	Proteobacteria/Alphaproteobacteria/SAR11 clade/Clade II;g_unassigned;sp.;B1003404
	1609	Proteobacteria/Gammaproteobacteria/Oceanospirillales/Pseudohongiellaceae;Pseudohongiella;sp.;B1002785
	1610	Proteobacteria/Gammaproteobacteria/Pseudomonadales/Pseudomonadaceae;Pseudomonas;xinjiangensis;B1003932
	1611	Proteobacteria/Gammaproteobacteria/SAR86 clade/f_unassigned;g_unassigned;sp.;B1002704
	1612	Proteobacteria/Gammaproteobacteria/SAR86 clade/f_unassigned;g_unassigned;sp.;B1002858
	1613	Verrucomicrobiota/Verrucomicrobiae/Verrucomicrobiales/Rubritaleaceae;g_unassigned;sp.;B1002368
	1614	Proteobacteria/Alphaproteobacteria/Rhodospirillales/AEGEAN-169 marine group;g_unassigned;sp.;B1004728
	1615	Proteobacteria/Gammaproteobacteria/Oceanospirillales/Litoricolaceae;Litoricola;sp.;B1002095
	1616	Proteobacteria/Gammaproteobacteria/Cellvibrionales/Halieaceae;OM60(NOR5) clade;sp.;B1002656
	1617	Proteobacteria/Gammaproteobacteria/SAR86 clade/f_unassigned;g_unassigned;sp.;B1003867
	1618	Proteobacteria/Alphaproteobacteria/SAR11 clade/Clade I;Clade Ia;sp.;B1002544
	1619	Proteobacteria/Alphaproteobacteria/SAR11 clade/Clade I;Clade Ib;sp.;B1002547
	1620	Proteobacteria/Alphaproteobacteria/SAR11 clade/Clade II;g_unassigned;sp.;B1004617
	1621	Actinobacteriota/Acidimicrobiia/Actinomarinales/Actinomarinaceae;Candidatus Actinomarina;sp.;B1004721
	1622	Chloroflexi/Dehalococcoidia/SAR202 clade/f_unassigned;g_unassigned;sp.;B1003809
	1623	Cyanobacteria/Cyanobacteriia/Synechococcales/Cyanobiaceae;Prochlorococcus MIT9313;marinus;B1005932
	1624	Proteobacteria/Alphaproteobacteria/Defluviicoccales/f_unassigned;g_unassigned;sp.;B1005851
	1625	Proteobacteria/Alphaproteobacteria/SAR11 clade/Clade II;g_unassigned;sp.;B1007672
	1626	Proteobacteria/Gammaproteobacteria/Burkholderiales/MWH-UniP1 aquatic group;g_unassigned;sp.;B1007116
	1627	Proteobacteria/Gammaproteobacteria/Cellvibrionales/Porticoccaceae;SAR92 clade;sp.;B1005257
	1628	Proteobacteria/Gammaproteobacteria/Oceanospirillales/Alcanivoracaceae1;Alcanivorax;sp.;B1005092
	1629	Proteobacteria/Gammaproteobacteria/Oceanospirillales/Alcanivoracaceae1;Alcanivorax;venustensis;B1001655
	1630	Proteobacteria/Gammaproteobacteria/SAR86 clade/f_unassigned;g_unassigned;sp.;B1004651
	1631	Proteobacteria/Gammaproteobacteria/Vibrionales/Vibrionaceae;Vibrio;sp.;B1003698
	1632	Marinimicrobia (SAR406 clade)/c_unassigned/o_unassigned/f_unassigned;g_unassigned;sp.;B1003442
	1633	Verrucomicrobiota/Verrucomicrobiae/Opitutales/Puniceicoccaceae;MB11C04 marine group;sp.;B1002016
	1634	Proteobacteria/Gammaproteobacteria/Francisellales/Francisellaceae;Francisella;sp.;B1002486
	1635	Proteobacteria/Alphaproteobacteria/SAR11 clade/Clade I;Clade Ia;sp.;B1006299
	1636	Proteobacteria/Gammaproteobacteria/Alteromonadales/Pseudoalteromonadaceae;Pseudoalteromonas;spongiae;B1006854
	1637	Proteobacteria/Gammaproteobacteria/Alteromonadales/Shewanellaceae;Shewanella;algae;B1008075
	1638	Proteobacteria/Alphaproteobacteria/Puniceispirillales/SAR116 clade;g_unassigned;sp.;B1005509
	1639	Proteobacteria/Alphaproteobacteria/Rhodospirillales/AEGEAN-169 marine group;g_unassigned;sp.;B1005229
	1640	Proteobacteria/Alphaproteobacteria/SAR11 clade/Clade I;Clade Ib;sp.;B1002880
	1641	Proteobacteria/Alphaproteobacteria/SAR11 clade/Clade II;g_unassigned;sp.;B1005423
	1642	Proteobacteria/Alphaproteobacteria/SAR11 clade/Clade II;g_unassigned;sp.;B1006018
	1643	Proteobacteria/Alphaproteobacteria/SAR11 clade/Clade III;g_unassigned;sp.;B1007635
	1644	Proteobacteria/Gammaproteobacteria/Oceanospirillales/Pseudohongiellaceae;Pseudohongiella;sp.;B1006520
	1645	Proteobacteria/Gammaproteobacteria/SAR86 clade/f_unassigned;g_unassigned;sp.;B1005365
	1646	Proteobacteria/Gammaproteobacteria/Vibrionales/Vibrionaceae;Vibrio;caribbeanicus;B1003284
	1647	Verrucomicrobiota/Verrucomicrobiae/Opitutales/Puniceicoccaceae;A714019;sp.;B1004069
	1648	Verrucomicrobiota/Verrucomicrobiae/Opitutales/Puniceicoccaceae;Lentimonas;sp.;B1007810
	1649	Bacteroidota/Bacteroidia/Flavobacteriales/NS9 marine group;g_unassigned;sp.;B1005245
	1650	Proteobacteria/Alphaproteobacteria/SAR11 clade/Clade I;g_unassigned;sp.;B1005450
	1651	Proteobacteria/Gammaproteobacteria/Burkholderiales/Comamonadaceae;Comamonas;testosteroni;B1007947
	1652	Actinobacteriota/Acidimicrobiia/Actinomarinales/Actinomarinaceae;Candidatus Actinomarina;sp.;B1004578
	1653	Proteobacteria/Gammaproteobacteria/SAR86 clade/f_unassigned;g_unassigned;sp.;B1001630
	1654	Proteobacteria/Alphaproteobacteria/SAR11 clade/Clade I;Clade Ib;sp.;B1004732
	1655	Proteobacteria/Gammaproteobacteria/Francisellales/Francisellaceae;Francisella;sp.;B1002766
	1656	Bacteroidota/Bacteroidia/Flavobacteriales/NS9 marine group;g_unassigned;sp.;B1002624
	1657	Proteobacteria/Alphaproteobacteria/Rhodospirillales/AEGEAN-169 marine group;g_unassigned;sp.;B1005086
	1658	Proteobacteria/Alphaproteobacteria/SAR11 clade/Clade II;g_unassigned;sp.;B1004449
	1659	SAR324 clade(Marine group B)/c_unassigned/o_unassigned/f_unassigned;g_unassigned;sp.;B1009440
	1660	Verrucomicrobiota/Kiritimatiellae/Kiritimatiellales/Kiritimatiellaceae;R76-B128;sp.;B1002820
	1661	Proteobacteria/Gammaproteobacteria/Oceanospirillales/Oleiphilaceae;Oleiphilus;sp.;B1001466
	1662	Bacteroidota/Bacteroidia/Flavobacteriales/Crocinitomicaceae;Crocinitomix;sp.;B1002471
	1663	Marinimicrobia (SAR406 clade)/c_unassigned/o_unassigned/f_unassigned;g_unassigned;sp.;B1004979
	1664	Proteobacteria/Alphaproteobacteria/Rickettsiales/S25-593;g_unassigned;sp.;B1002485
	1665	Proteobacteria/Alphaproteobacteria/Rickettsiales/S25-593;g_unassigned;sp.;B1005084
	1666	Proteobacteria/Alphaproteobacteria/SAR11 clade/Clade II;g_unassigned;sp.;B1005746
	1667	Proteobacteria/Gammaproteobacteria/Alteromonadales/Alteromonadaceae;Glaciecola;sp.;B1002306
	1668	Proteobacteria/Gammaproteobacteria/Alteromonadales/Pseudoalteromonadaceae;g_unassigned;sp.;B1005199
	1669	Proteobacteria/Gammaproteobacteria/Burkholderiales/Methylophilaceae;OM43 clade;sp.;B1003993
	1670	Proteobacteria/Gammaproteobacteria/SAR86 clade/f_unassigned;g_unassigned;sp.;B1003359
	1671	Proteobacteria/Gammaproteobacteria/Vibrionales/Vibrionaceae;Vibrio;marisflavi;B1005843
	1672	Bacteroidota/Bacteroidia/Flavobacteriales/Flavobacteriaceae;NS4 marine group;sp.;B1003384
	1673	Bacteroidota/Bacteroidia/Flavobacteriales/Flavobacteriaceae;NS4 marine group;sp.;B1005832
	1674	Bacteroidota/Bacteroidia/Flavobacteriales/NS7 marine group;g_unassigned;sp.;B1001426
	1675	Marinimicrobia (SAR406 clade)/c_unassigned/o_unassigned/f_unassigned;g_unassigned;sp.;B1005440
	1676	Proteobacteria/Alphaproteobacteria/Puniceispirillales/SAR116 clade;g_unassigned;sp.;B1006054
	1677	Proteobacteria/Alphaproteobacteria/Rhodobacterales/Rhodobacteraceae;Amylibacter;sp.;B1004146
	1678	Proteobacteria/Gammaproteobacteria/Alteromonadales/Pseudoalteromonadaceae;Pseudoalteromonas;sp.;B1005911
	1679	Proteobacteria/Gammaproteobacteria/Alteromonadales/Pseudoalteromonadaceae;Pseudoalteromonas;sp.;B1008247
	1680	Proteobacteria/Gammaproteobacteria/Cellvibrionales/Halieaceae;OM60(NOR5) clade;sp.;B1003570
	1681	Proteobacteria/Gammaproteobacteria/Cellvibrionales/Porticoccaceae;SAR92 clade;sp.;B1003447
	1682	Proteobacteria/Gammaproteobacteria/Cellvibrionales/Porticoccaceae;SAR92 clade;sp.;B1008066
	1683	Proteobacteria/Gammaproteobacteria/Cellvibrionales/Spongiibacteraceae;BD1-7 clade;sp.;B1005847
	1684	Proteobacteria/Gammaproteobacteria/UBA10353 marine group/f_unassigned;g_unassigned;sp.;B1003343
	1685	Proteobacteria/Gammaproteobacteria/Vibrionales/Vibrionaceae;Vibrio;sp.;B1004017
	1686	Proteobacteria/Gammaproteobacteria/Vibrionales/Vibrionaceae;Vibrio;sp.;B1007429
	1687	Proteobacteria/Gammaproteobacteria/Vibrionales/Vibrionaceae;Vibrio;splendidus;B1003103
	1688	Bacteroidota/Bacteroidia/Chitinophagales/Saprospiraceae;Aureispira;sp.;B1003356
	1689	Bacteroidota/Bacteroidia/Flavobacteriales/Flavobacteriaceae;Aurantivirga;sp.;B1003974
	1690	Bacteroidota/Bacteroidia/Flavobacteriales/Flavobacteriaceae;Aurantivirga;sp.;B1004214
	1691	Bacteroidota/Bacteroidia/Flavobacteriales/NS7 marine group;g_unassigned;sp.;B1004993
	1692	Proteobacteria/Alphaproteobacteria/Caulobacterales/Parvularculaceae;Amphiplicatus;sp.;B1003202
	1693	Proteobacteria/Alphaproteobacteria/Puniceispirillales/SAR116 clade;g_unassigned;sp.;B1004655
	1694	Proteobacteria/Alphaproteobacteria/Rhodobacterales/Rhodobacteraceae;Amylibacter;sp.;B1003990
	1695	Proteobacteria/Alphaproteobacteria/Rickettsiales/S25-593;g_unassigned;sp.;B1003740
	1696	Proteobacteria/Alphaproteobacteria/SAR11 clade/Clade I;Clade Ia;sp.;B1002581
	1697	Proteobacteria/Alphaproteobacteria/SAR11 clade/Clade I;Clade Ia;sp.;B1003871
	1698	Proteobacteria/Alphaproteobacteria/SAR11 clade/Clade I;Clade Ia;sp.;B1004614
	1699	Proteobacteria/Alphaproteobacteria/SAR11 clade/Clade II;g_unassigned;sp.;B1002915
	1700	Proteobacteria/Gammaproteobacteria/Cellvibrionales/Halieaceae;OM60(NOR5) clade;sp.;B1001745
	1701	Proteobacteria/Gammaproteobacteria/Oceanospirillales/Litoricolaceae;Litoricola;sp.;B1002200
	1702	Proteobacteria/Gammaproteobacteria/SAR86 clade/f_unassigned;g_unassigned;sp.;B1002049
	1703	Proteobacteria/Gammaproteobacteria/SAR86 clade/f_unassigned;g_unassigned;sp.;B1004058
	1704	Proteobacteria/Gammaproteobacteria/Thiomicrospirales/Thioglobaceae;SUP05 cluster;sp.;B1002633
	1705	Proteobacteria/Gammaproteobacteria/Thiomicrospirales/Thioglobaceae;SUP05 cluster;sp.;B1002930
	1706	Proteobacteria/Gammaproteobacteria/Thiomicrospirales/Thioglobaceae;SUP05 cluster;sp.;B1004953
	1707	Bacteroidota/Bacteroidia/Flavobacteriales/NS9 marine group;g_unassigned;sp.;B1006059
	1708	Bacteroidota/Bacteroidia/Flavobacteriales/NS9 marine group;g_unassigned;sp.;B1007861
	1709	Cyanobacteria/Cyanobacteriia/Synechococcales/Cyanobiaceae;Synechococcus CC9902;sp.;B1003223
	1710	Marinimicrobia (SAR406 clade)/c_unassigned/o_unassigned/f_unassigned;g_unassigned;sp.;B1005600
	1711	Marinimicrobia (SAR406 clade)/c_unassigned/o_unassigned/f_unassigned;g_unassigned;sp.;B1005957
	1712	Proteobacteria/Alphaproteobacteria/Rhizobiales/Rhizobiaceae;Allorhizobium-Neorhizobium-Pararhizobium-Rhizobium;sp.;B1001645
	1713	Proteobacteria/Alphaproteobacteria/SAR11 clade/Clade I;Clade Ia;sp.;B1003711
	1714	Proteobacteria/Gammaproteobacteria/Alteromonadales/Alteromonadaceae;g_unassigned;sp.;B1002829
	1715	Marinimicrobia (SAR406 clade)/c_unassigned/o_unassigned/f_unassigned;g_unassigned;sp.;B1002094
	1716	Proteobacteria/Alphaproteobacteria/SAR11 clade/Clade I;Clade Ib;sp.;B1002513
	1717	Proteobacteria/Alphaproteobacteria/Rickettsiales/S25-593;g_unassigned;sp.;B1003241
	1718	Bacteroidota/Bacteroidia/Chitinophagales/Saprospiraceae;g_unassigned;sp.;B1004875
	1719	Bacteroidota/Bacteroidia/Flavobacteriales/Flavobacteriaceae;NS2b marine group;sp.;B1004498
	1720	Marinimicrobia (SAR406 clade)/c_unassigned/o_unassigned/f_unassigned;g_unassigned;sp.;B1001822
	1721	Marinimicrobia (SAR406 clade)/c_unassigned/o_unassigned/f_unassigned;g_unassigned;sp.;B1002517
	1722	Proteobacteria/Alphaproteobacteria/Defluviicoccales/f_unassigned;g_unassigned;sp.;B1003534
	1723	Proteobacteria/Alphaproteobacteria/Rhodospirillales/AEGEAN-169 marine group;g_unassigned;sp.;B1003440
	1724	Proteobacteria/Alphaproteobacteria/SAR11 clade/Clade I;Clade Ia;sp.;B1004354
	1725	Proteobacteria/Alphaproteobacteria/SAR11 clade/Clade II;g_unassigned;sp.;B1005666
	1726	Proteobacteria/Alphaproteobacteria/SAR11 clade/Clade II;g_unassigned;sp.;B1007021
	1727	Proteobacteria/Gammaproteobacteria/Cellvibrionales/Halieaceae;OM60(NOR5) clade;sp.;B1004546
	1728	Proteobacteria/Gammaproteobacteria/Cellvibrionales/Halieaceae;OM60(NOR5) clade;sp.;B1004883
	1729	Proteobacteria/Gammaproteobacteria/OM182 clade/f_unassigned;g_unassigned;sp.;B1002556
	1730	Proteobacteria/Gammaproteobacteria/Pseudomonadales/Pseudomonadaceae;Pseudomonas;sp.;B1006184
	1731	Proteobacteria/Gammaproteobacteria/Pseudomonadales/Pseudomonadaceae;Pseudomonas;xinjiangensis;B1003289
	1732	Proteobacteria/Gammaproteobacteria/SAR86 clade/f_unassigned;g_unassigned;sp.;B1004144
	1733	Marinimicrobia (SAR406 clade)/c_unassigned/o_unassigned/f_unassigned;g_unassigned;sp.;B1003189
	1734	Marinimicrobia (SAR406 clade)/c_unassigned/o_unassigned/f_unassigned;g_unassigned;sp.;B1005232
	1735	Proteobacteria/Alphaproteobacteria/Puniceispirillales/SAR116 clade;Candidatus Puniceispirillum;sp.;B1002322
	1736	Proteobacteria/Alphaproteobacteria/Rhodospirillales/AEGEAN-169 marine group;g_unassigned;sp.;B1003336
	1737	Proteobacteria/Alphaproteobacteria/Rhodospirillales/AEGEAN-169 marine group;g_unassigned;sp.;B1005816
	1738	Proteobacteria/Gammaproteobacteria/Alteromonadales/Colwelliaceae;Colwellia;sp.;B1003426
	1739	Proteobacteria/Gammaproteobacteria/Oceanospirillales/Marinomonadaceae;Marinomonas;blandensis;B1002810
	1740	Proteobacteria/Gammaproteobacteria/OM182 clade/f_unassigned;g_unassigned;sp.;B1005532
	1741	Actinobacteriota/Acidimicrobiia/Actinomarinales/Actinomarinaceae;Candidatus Actinomarina;sp.;B1004536
	1742	Bacteroidota/Bacteroidia/Flavobacteriales/Flavobacteriaceae;NS2b marine group;sp.;B1003629
	1743	Bacteroidota/Bacteroidia/Flavobacteriales/NS9 marine group;g_unassigned;sp.;B1000967
	1744	Bdellovibrionota/Bdellovibrionia/Bdellovibrionales/Bdellovibrionaceae;OM27 clade;sp.;B1003761
	1745	Marinimicrobia (SAR406 clade)/c_unassigned/o_unassigned/f_unassigned;g_unassigned;sp.;B1003545
	1746	Proteobacteria/Alphaproteobacteria/Puniceispirillales/SAR116 clade;Candidatus Puniceispirillum;sp.;B1004658
	1747	Proteobacteria/Alphaproteobacteria/Puniceispirillales/SAR116 clade;g_unassigned;sp.;B1003799
	1748	Proteobacteria/Alphaproteobacteria/Rhodospirillales/AEGEAN-169 marine group;g_unassigned;sp.;B1002168
	1749	Proteobacteria/Alphaproteobacteria/Rhodospirillales/AEGEAN-169 marine group;g_unassigned;sp.;B1003030
	1750	Proteobacteria/Alphaproteobacteria/SAR11 clade/Clade I;Clade Ia;sp.;B1003622
	1751	Proteobacteria/Alphaproteobacteria/SAR11 clade/Clade I;Clade Ia;sp.;B1003935
	1752	Proteobacteria/Alphaproteobacteria/SAR11 clade/Clade I;Clade Ib;sp.;B1004664
	1753	Proteobacteria/Alphaproteobacteria/SAR11 clade/Clade I;g_unassigned;sp.;B1005819
	1754	Proteobacteria/Alphaproteobacteria/SAR11 clade/Clade II;g_unassigned;sp.;B1005811
	1755	Proteobacteria/Gammaproteobacteria/Alteromonadales/Pseudoalteromonadaceae;Pseudoalteromonas;sp.;B1000678
	1756	Proteobacteria/Gammaproteobacteria/Cellvibrionales/Halieaceae;Luminiphilus;sp.;B1003530
	1757	Proteobacteria/Gammaproteobacteria/Cellvibrionales/Halieaceae;OM60(NOR5) clade;sp.;B1002697
	1758	Proteobacteria/Gammaproteobacteria/Cellvibrionales/Porticoccaceae;SAR92 clade;sp.;B1000692
	1759	Proteobacteria/Gammaproteobacteria/Enterobacterales/Enterobacteriaceae;Cedecea;neteri;B1006976
	1760	Verrucomicrobiota/Lentisphaeria/Lentisphaerales/Lentisphaeraceae;Lentisphaera;araneosa;B1006725
	1761	Proteobacteria/Gammaproteobacteria/Cellvibrionales/Porticoccaceae;SAR92 clade;sp.;B1006083
	1762	Proteobacteria/Alphaproteobacteria/Rhodobacterales/Rhodobacteraceae;g_unassigned;sp.;B1012441
	1763	Firmicutes/Clostridia/Peptostreptococcales-Tissierellales/Fenollaria;g_unassigned;sp.;B1008695
	1764	Proteobacteria/Alphaproteobacteria/SAR11 clade/Clade I;Clade Ia;sp.;B1001512
	1765	Proteobacteria/Alphaproteobacteria/SAR11 clade/f_unassigned;g_unassigned;sp.;B1002670
	1766	Proteobacteria/Gammaproteobacteria/Alteromonadales/f_unassigned;g_unassigned;sp.;B1002676
	1767	Proteobacteria/Gammaproteobacteria/Alteromonadales/Shewanellaceae;Shewanella;algae;B1001177
	1768	Proteobacteria/Gammaproteobacteria/Alteromonadales/Shewanellaceae;Shewanella;xiamenensis;B1002284
	1769	Actinobacteriota/Actinobacteria/Propionibacteriales/Nocardioidaceae;Nocardioides;sp.;B1001156
	1770	Bacteroidota/Bacteroidia/Flavobacteriales/Flavobacteriaceae;g_unassigned;sp.;B1001438
	1771	Proteobacteria/Gammaproteobacteria/SAR86 clade/f_unassigned;g_unassigned;sp.;B1000669
	1772	Bacteroidota/Bacteroidia/Bacteroidales/Williamwhitmaniaceae;Acetobacteroides;sp.;B1004169
	1773	Proteobacteria/Gammaproteobacteria/Thiotrichales/Thiotrichaceae;Thiothrix;sp.;B1001002
	1774	Bacteroidota/Bacteroidia/Flavobacteriales/Cryomorphaceae;g_unassigned;sp.;B1000072
	1775	Proteobacteria/Gammaproteobacteria/Pseudomonadales/Pseudomonadaceae;Pseudomonas;koreensis;B1002277
	1776	Proteobacteria/Gammaproteobacteria/Cellvibrionales/Halieaceae;OM60(NOR5) clade;sp.;B1002428
	1777	Proteobacteria/Gammaproteobacteria/Oceanospirillales/Nitrincolaceae;g_unassigned;sp.;B1001903
	1778	Proteobacteria/Gammaproteobacteria/Oceanospirillales/Litoricolaceae;Litoricola;sp.;B1000975
	1779	Bacteroidota/Bacteroidia/Flavobacteriales/Flavobacteriaceae;NS4 marine group;sp.;B1001856
	1780	Bacteroidota/Bacteroidia/Flavobacteriales/NS9 marine group;g_unassigned;sp.;B1002221
	1781	Proteobacteria/Gammaproteobacteria/Cellvibrionales/Halieaceae;OM60(NOR5) clade;sp.;B1002155
	1782	Verrucomicrobiota/Lentisphaeria/Lentisphaerales/Lentisphaeraceae;Lentisphaera;araneosa;B1001885
	1783	Proteobacteria/Gammaproteobacteria/SAR86 clade/f_unassigned;g_unassigned;sp.;B1004568
	1784	Bacteroidota/Bacteroidia/Flavobacteriales/NS7 marine group;g_unassigned;sp.;B1003118
	1785	Proteobacteria/Gammaproteobacteria/Cellvibrionales/Halieaceae;Luminiphilus;sp.;B1001920
	1786	Proteobacteria/Gammaproteobacteria/Pseudomonadales/Pseudomonadaceae;Pseudomonas;sp.;B1007092
	1787	Proteobacteria/Gammaproteobacteria/Alteromonadales/Alteromonadaceae;Aliiglaciecola;sp.;B1002526
	1788	Proteobacteria/Gammaproteobacteria/Alteromonadales/f_unassigned;g_unassigned;sp.;B1002135
	1789	Proteobacteria/Gammaproteobacteria/Pseudomonadales/Pseudomonadaceae;Pseudomonas;sp.;B1001315
	1790	Proteobacteria/Gammaproteobacteria/Alteromonadales/Shewanellaceae;Shewanella;algae;B1009054
	1791	Proteobacteria/Gammaproteobacteria/Alteromonadales/Shewanellaceae;Shewanella;algae;B1008775
	1792	Proteobacteria/Gammaproteobacteria/Alteromonadales/Shewanellaceae;Shewanella;sp.;B1004341

## Sheet: S12
	Table S12: Colour palette used for Figure 1d. Amplicon sequence variants (ASVs) ordered from the most abundant (at the top). Only ASVs > 0.1% in at least one replicate are displayed in the bar plot. ASVs that were rare in the 2 L extractions (<0.1%) are coloured various shades of blue when present (>0.1% of any of the microvolume extractions). All ASVs absent from the 2 L extractions are coloured…
	1	Bacteroidota/Bacteroidia/Flavobacteriales/Cryomorphaceae;g_unassigned;sp.;B1000001
	2	Proteobacteria/Gammaproteobacteria/Alteromonadales/Alteromonadaceae;Glaciecola;sp.;B1000002
	3	Proteobacteria/Alphaproteobacteria/Rhodobacterales/Rhodobacteraceae;Nereida;sp.;B1000011
	4	Bacteroidota/Bacteroidia/Flavobacteriales/Flavobacteriaceae;NS5 marine group;sp.;B1000008
	5	Bacteroidota/Bacteroidia/Flavobacteriales/Flavobacteriaceae;Formosa;sp.;B1000004
	6	Proteobacteria/Alphaproteobacteria/Rhodobacterales/Rhodobacteraceae;Amylibacter;sp.;B1000003
	7	Bacteroidota/Bacteroidia/Flavobacteriales/Cryomorphaceae;g_unassigned;sp.;B1000009
	8	Proteobacteria/Gammaproteobacteria/SAR86 clade/f_unassigned;g_unassigned;sp.;B1000010
	9	Bacteroidota/Bacteroidia/Flavobacteriales/Flavobacteriaceae;NS5 marine group;sp.;B1000012
	10	Bacteroidota/Bacteroidia/Flavobacteriales/Flavobacteriaceae;Polaribacter;sp.;B1000024
	11	Bacteroidota/Bacteroidia/Flavobacteriales/Flavobacteriaceae;NS5 marine group;sp.;B1000022
	12	Fusobacteriota/Fusobacteriia/Fusobacteriales/Fusobacteriaceae;Propionigenium;sp.;B1000036
	13	Proteobacteria/Gammaproteobacteria/SAR86 clade/f_unassigned;g_unassigned;sp.;B1000007
	14	Bacteroidota/Bacteroidia/Flavobacteriales/Flavobacteriaceae;Aurantivirga;sp.;B1000025
	15	Proteobacteria/Alphaproteobacteria/Rhodobacterales/Rhodobacteraceae;HIMB11;sp.;B1000041
	16	Proteobacteria/Gammaproteobacteria/SAR86 clade/f_unassigned;g_unassigned;sp.;B1000014
	17	Bacteroidota/Bacteroidia/Flavobacteriales/Flavobacteriaceae;NS5 marine group;sp.;B1000030
	18	Proteobacteria/Alphaproteobacteria/Rhodobacterales/Rhodobacteraceae;Ascidiaceihabitans;sp.;B1000023
	19	Bacteroidota/Bacteroidia/Flavobacteriales/Flavobacteriaceae;NS5 marine group;sp.;B1000027
	20	Proteobacteria/Alphaproteobacteria/Puniceispirillales/SAR116 clade;g_unassigned;sp.;B1000031
	21	Proteobacteria/Alphaproteobacteria/Rhodobacterales/Rhodobacteraceae;Yoonia-Loktanella;sp.;B1000059
	22	Bacteroidota/Bacteroidia/Flavobacteriales/Flavobacteriaceae;Aurantivirga;sp.;B1000032
	23	Bacteroidota/Bacteroidia/Flavobacteriales/Flavobacteriaceae;NS5 marine group;sp.;B1000046
	24	Proteobacteria/Alphaproteobacteria/SAR11 clade/Clade II;g_unassigned;sp.;B1000006
	25	Bacteroidota/Bacteroidia/Flavobacteriales/Flavobacteriaceae;NS5 marine group;sp.;B1000052
	26	Proteobacteria/Gammaproteobacteria/Thiomicrospirales/Thioglobaceae;SUP05 cluster;sp.;B1000019
	27	Proteobacteria/Alphaproteobacteria/Rhodobacterales/Rhodobacteraceae;Planktomarina;sp.;B1000050
	28	Bacteroidota/Bacteroidia/Flavobacteriales/Flavobacteriaceae;NS5 marine group;sp.;B1000053
	29	Cyanobacteria/Cyanobacteriia/Cyanobacteriales/Xenococcaceae;Pleurocapsa PCC-7319;sp.;B1000089
	30	Proteobacteria/Alphaproteobacteria/Rhodobacterales/Rhodobacteraceae;Jannaschia;cystaugens;B1000080
	31	Proteobacteria/Gammaproteobacteria/Cellvibrionales/Porticoccaceae;SAR92 clade;sp.;B1000037
	32	Bacteroidota/Bacteroidia/Flavobacteriales/Cryomorphaceae;g_unassigned;sp.;B1000072
	33	Proteobacteria/Gammaproteobacteria/Vibrionales/Vibrionaceae;Vibrio;sp.;B1000082
	34	Bacteroidota/Bacteroidia/Flavobacteriales/Flavobacteriaceae;NS4 marine group;sp.;B1000035
	35	Proteobacteria/Alphaproteobacteria/SAR11 clade/Clade I;Clade Ia;sp.;B1000016
	36	Bacteroidota/Bacteroidia/Flavobacteriales/Flavobacteriaceae;NS4 marine group;sp.;B1000056
	37	Bacteroidota/Bacteroidia/Flavobacteriales/Flavobacteriaceae;NS5 marine group;sp.;B1000093
	38	Proteobacteria/Alphaproteobacteria/Rhodobacterales/Rhodobacteraceae;Jannaschia;cystaugens;B1000114
	39	Proteobacteria/Gammaproteobacteria/Alteromonadales/Alteromonadaceae;g_unassigned;sp.;B1000081
	40	Proteobacteria/Alphaproteobacteria/Rhodobacterales/Rhodobacteraceae;g_unassigned;sp.;B1000120
	41	Proteobacteria/Gammaproteobacteria/Oceanospirillales/Nitrincolaceae;Marinobacterium;sp.;B1000084
	42	Proteobacteria/Gammaproteobacteria/Cellvibrionales/Porticoccaceae;SAR92 clade;sp.;B1000088
	43	Bacteroidota/Bacteroidia/Flavobacteriales/Flavobacteriaceae;NS5 marine group;sp.;B1000057
	44	Bacteroidota/Bacteroidia/Flavobacteriales/Flavobacteriaceae;NS5 marine group;sp.;B1000064
	45	Proteobacteria/Gammaproteobacteria/SAR86 clade/f_unassigned;g_unassigned;sp.;B1000021
	46	Proteobacteria/Gammaproteobacteria/Cellvibrionales/Halieaceae;OM60(NOR5) clade;sp.;B1000051
	47	Bacteroidota/Bacteroidia/Flavobacteriales/Flavobacteriaceae;Formosa;sp.;B1000069
	48	Bacteroidota/Bacteroidia/Flavobacteriales/Cryomorphaceae;g_unassigned;sp.;B1000099
	49	Proteobacteria/Alphaproteobacteria/Parvibaculales/PS1 clade;g_unassigned;sp.;B1000077
	50	Bacteroidota/Bacteroidia/Flavobacteriales/Flavobacteriaceae;NS5 marine group;sp.;B1000095
	51	Bacteroidota/Bacteroidia/Flavobacteriales/Cryomorphaceae;g_unassigned;sp.;B1000087
	52	Proteobacteria/Gammaproteobacteria/Cellvibrionales/Porticoccaceae;SAR92 clade;sp.;B1000066
	53	Bacteroidota/Bacteroidia/Flavobacteriales/Flavobacteriaceae;NS5 marine group;sp.;B1000100
	54	Proteobacteria/Gammaproteobacteria/SAR86 clade/f_unassigned;g_unassigned;sp.;B1000029
	55	Proteobacteria/Alphaproteobacteria/SAR11 clade/Clade II;g_unassigned;sp.;B1000028
	56	Bacteroidota/Bacteroidia/Flavobacteriales/Flavobacteriaceae;NS5 marine group;sp.;B1000085
	57	Proteobacteria/Alphaproteobacteria/Puniceispirillales/SAR116 clade;g_unassigned;sp.;B1000115
	58	Cyanobacteria/Cyanobacteriia/Cyanobacteriales/Xenococcaceae;Pleurocapsa PCC-7319;sp.;B1000158
	59	Proteobacteria/Alphaproteobacteria/SAR11 clade/Clade I;Clade Ia;sp.;B1000013
	60	Proteobacteria/Alphaproteobacteria/Rhodobacterales/Rhodobacteraceae;HIMB11;sp.;B1000111
	61	Proteobacteria/Gammaproteobacteria/Alteromonadales/Alteromonadaceae;Aestuariibacter;sp.;B1000135
	62	Proteobacteria/Alphaproteobacteria/Puniceispirillales/SAR116 clade;g_unassigned;sp.;B1000040
	63	Bacteroidota/Bacteroidia/Flavobacteriales/Flavobacteriaceae;NS5 marine group;sp.;B1000143
	64	Bacteroidota/Bacteroidia/Flavobacteriales/Flavobacteriaceae;Ulvibacter;sp.;B1000124
	65	Bacteroidota/Bacteroidia/Flavobacteriales/Flavobacteriaceae;Formosa;sp.;B1000132
	66	Actinobacteriota/Acidimicrobiia/Actinomarinales/Actinomarinaceae;Candidatus Actinomarina;sp.;B1000075
	67	Bacteroidota/Bacteroidia/Flavobacteriales/NS7 marine group;g_unassigned;sp.;B1000074
	68	Proteobacteria/Gammaproteobacteria/Alteromonadales/Alteromonadaceae;Glaciecola;sp.;B1000136
	69	Marinimicrobia (SAR406 clade)/c_unassigned/o_unassigned/f_unassigned;g_unassigned;sp.;B1000063
	70	Proteobacteria/Alphaproteobacteria/Sphingomonadales/Sphingomonadaceae;Erythrobacter;sp.;B1000144
	71	Bacteroidota/Bacteroidia/Flavobacteriales/Cryomorphaceae;g_unassigned;sp.;B1000151
	72	Bacteroidota/Bacteroidia/Flavobacteriales/Flavobacteriaceae;NS2b marine group;sp.;B1000107
	73	Proteobacteria/Gammaproteobacteria/Cellvibrionales/Porticoccaceae;SAR92 clade;sp.;B1000079
	74	Proteobacteria/Gammaproteobacteria/Thiomicrospirales/Thioglobaceae;SUP05 cluster;sp.;B1000065
	75	Bacteroidota/Bacteroidia/Flavobacteriales/Crocinitomicaceae;Fluviicola;sp.;B1000148
	76	Cyanobacteria/Cyanobacteriia/Cyanobacteriales/Xenococcaceae;Pleurocapsa PCC-7319;sp.;B1000210
	77	Cyanobacteria/Cyanobacteriia/Synechococcales/Cyanobiaceae;Synechococcus CC9902;sp.;B1000005
	78	Cyanobacteria/Cyanobacteriia/Cyanobacteriales/Xenococcaceae;Pleurocapsa PCC-7319;sp.;B1000196
	79	Proteobacteria/Alphaproteobacteria/Puniceispirillales/SAR116 clade;g_unassigned;sp.;B1000256
	80	Bacteroidota/Bacteroidia/Flavobacteriales/Flavobacteriaceae;NS5 marine group;sp.;B1000128
	81	Bacteroidota/Bacteroidia/Flavobacteriales/Flavobacteriaceae;Aurantivirga;sp.;B1000110
	82	Proteobacteria/Alphaproteobacteria/Puniceispirillales/SAR116 clade;Candidatus Puniceispirillum;sp.;B1000071
	83	Proteobacteria/Alphaproteobacteria/Puniceispirillales/SAR116 clade;Candidatus Puniceispirillum;sp.;B1000092
	84	Verrucomicrobiota/Verrucomicrobiae/Verrucomicrobiales/Rubritaleaceae;Roseibacillus;sp.;B1000054
	85	Proteobacteria/Alphaproteobacteria/Rhodobacterales/Rhodobacteraceae;Planktomarina;sp.;B1000152
	86	Proteobacteria/Alphaproteobacteria/Rhodospirillales/AEGEAN-169 marine group;g_unassigned;sp.;B1000042
	87	Proteobacteria/Gammaproteobacteria/Vibrionales/Vibrionaceae;Vibrio;crassostreae;B1000187
	88	Fusobacteriota/Fusobacteriia/Fusobacteriales/Fusobacteriaceae;Propionigenium;sp.;B1000183
	89	Proteobacteria/Gammaproteobacteria/SAR86 clade/f_unassigned;g_unassigned;sp.;B1000067
	90	Bacteroidota/Bacteroidia/Flavobacteriales/Flavobacteriaceae;Ulvibacter;sp.;B1000170
	91	Bacteroidota/Bacteroidia/Flavobacteriales/Flavobacteriaceae;NS5 marine group;sp.;B1000175
	92	Bacteroidota/Bacteroidia/Flavobacteriales/Flavobacteriaceae;Formosa;sp.;B1000200
	93	Bacteroidota/Bacteroidia/Flavobacteriales/Flavobacteriaceae;NS4 marine group;sp.;B1000049
	94	Proteobacteria/Alphaproteobacteria/Puniceispirillales/SAR116 clade;g_unassigned;sp.;B1000254
	95	Proteobacteria/Gammaproteobacteria/Alteromonadales/Psychromonadaceae;Psychromonas;sp.;B1000213
	96	Proteobacteria/Gammaproteobacteria/Alteromonadales/Psychromonadaceae;Psychromonas;sp.;B1000218
	97	Cyanobacteria/Cyanobacteriia/Phormidesmiales/Phormidesmiaceae;Phormidesmis ANT.LACV5.1;sp.;B1000278
	98	Proteobacteria/Alphaproteobacteria/Kiloniellales/Kiloniellaceae;Kiloniella;sp.;B1000293
	99	Proteobacteria/Gammaproteobacteria/SAR86 clade/f_unassigned;g_unassigned;sp.;B1000068
	100	Proteobacteria/Gammaproteobacteria/Vibrionales/Vibrionaceae;Photobacterium;sp.;B1000290
	101	Bacteroidota/Bacteroidia/Flavobacteriales/Flavobacteriaceae;NS4 marine group;sp.;B1000105
	102	Proteobacteria/Alphaproteobacteria/SAR11 clade/Clade I;Clade Ia;sp.;B1000017
	103	Proteobacteria/Alphaproteobacteria/Rhodobacterales/Rhodobacteraceae;Nereida;sp.;B1000234
	104	Proteobacteria/Alphaproteobacteria/Rhodobacterales/Rhodobacteraceae;Amylibacter;sp.;B1000172
	105	Proteobacteria/Alphaproteobacteria/SAR11 clade/Clade II;g_unassigned;sp.;B1000047
	106	Proteobacteria/Gammaproteobacteria/Alteromonadales/Psychromonadaceae;Psychromonas;sp.;B1000282
	107	Bacteroidota/Bacteroidia/Flavobacteriales/Flavobacteriaceae;Formosa;sp.;B1000206
	108	Bacteroidota/Bacteroidia/Flavobacteriales/Flavobacteriaceae;Formosa;sp.;B1000180
	109	Proteobacteria/Gammaproteobacteria/Cellvibrionales/Halieaceae;OM60(NOR5) clade;sp.;B1000118
	110	Proteobacteria/Alphaproteobacteria/SAR11 clade/Clade I;Clade Ia;sp.;B1000018
	111	Proteobacteria/Alphaproteobacteria/Puniceispirillales/SAR116 clade;g_unassigned;sp.;B1000121
	112	Bacteroidota/Bacteroidia/Flavobacteriales/Flavobacteriaceae;Ulvibacter;sp.;B1000275
	113	Proteobacteria/Gammaproteobacteria/o_unassigned/f_unassigned;g_unassigned;sp.;B1000232
	114	Bacteroidota/Bacteroidia/Flavobacteriales/Flavobacteriaceae;Polaribacter;sp.;B1000298
	115	Bacteroidota/Bacteroidia/Flavobacteriales/Flavobacteriaceae;NS5 marine group;sp.;B1000154
	116	Bacteroidota/Bacteroidia/Bacteroidales/Prolixibacteraceae;Roseimarinus;sp.;B1000264
	117	Bacteroidota/Bacteroidia/Sphingobacteriales/NS11-12 marine group;g_unassigned;sp.;B1000237
	118	Proteobacteria/Gammaproteobacteria/KI89A clade/f_unassigned;g_unassigned;sp.;B1000094
	119	Bacteroidota/Bacteroidia/Bacteroidales/Prolixibacteraceae;Roseimarinus;sp.;B1000314
	120	Patescibacteria/Parcubacteria/o_unassigned/f_unassigned;g_unassigned;sp.;B1000287
	121	Actinobacteriota/Actinobacteria/Propionibacteriales/Nocardioidaceae;Aeromicrobium;sp.;B1000333
	122	Bacteroidota/Bacteroidia/Bacteroidales/Prolixibacteraceae;Roseimarinus;sp.;B1000269
	123	Fusobacteriota/Fusobacteriia/Fusobacteriales/Fusobacteriaceae;Propionigenium;sp.;B1000272
	124	Proteobacteria/Alphaproteobacteria/Puniceispirillales/SAR116 clade;Candidatus Puniceispirillum;sp.;B1000109
	125	Bdellovibrionota/Bdellovibrionia/Bacteriovoracales/Bacteriovoracaceae;Peredibacter;sp.;B1000362
	126	Proteobacteria/Gammaproteobacteria/SAR86 clade/f_unassigned;g_unassigned;sp.;B1000104
	127	Proteobacteria/Gammaproteobacteria/Cellvibrionales/Porticoccaceae;SAR92 clade;sp.;B1000327
	128	Bacteroidota/Bacteroidia/Chitinophagales/Saprospiraceae;g_unassigned;sp.;B1000358
	129	Bacteroidota/Bacteroidia/Bacteroidales/Prolixibacteraceae;Roseimarinus;sp.;B1000302
	130	Proteobacteria/Alphaproteobacteria/SAR11 clade/Clade I;Clade Ia;sp.;B1000020
	131	Proteobacteria/Alphaproteobacteria/SAR11 clade/Clade II;g_unassigned;sp.;B1000130
	132	Proteobacteria/Gammaproteobacteria/Vibrionales/Vibrionaceae;Photobacterium;profundum;B1000385
	133	Bacteroidota/Bacteroidia/Flavobacteriales/Flavobacteriaceae;NS5 marine group;sp.;B1000347
	134	Proteobacteria/Gammaproteobacteria/Vibrionales/Vibrionaceae;Photobacterium;sp.;B1000474
	135	Fusobacteriota/Fusobacteriia/Fusobacteriales/Fusobacteriaceae;Propionigenium;sp.;B1000352
	136	Cyanobacteria/Cyanobacteriia/Cyanobacteriales/Xenococcaceae;Pleurocapsa PCC-7319;sp.;B1000561
	137	Bacteroidota/Bacteroidia/Flavobacteriales/Flavobacteriaceae;g_unassigned;sp.;B1000262
	138	Cyanobacteria/Cyanobacteriia/Cyanobacteriales/Xenococcaceae;Pleurocapsa PCC-7319;sp.;B1000755
	139	Cyanobacteria/Cyanobacteriia/Cyanobacteriales/Xenococcaceae;Pleurocapsa PCC-7319;sp.;B1000395
	140	Proteobacteria/Alphaproteobacteria/Rhodospirillales/AEGEAN-169 marine group;g_unassigned;sp.;B1000102
	141	Firmicutes/Bacilli/o_unassigned/f_unassigned;g_unassigned;sp.;B1000356
	142	Bacteroidota/Bacteroidia/Bacteroidales/Prolixibacteraceae;Roseimarinus;sp.;B1000448
	143	Cyanobacteria/Cyanobacteriia/Synechococcales/Synechococcales Incertae Sedis;Schizothrix LEGE 07164;sp.;B1000582
	144	Proteobacteria/Gammaproteobacteria/Thiotrichales/Thiotrichaceae;Thiothrix;sp.;B1000408
	145	Cyanobacteria/Cyanobacteriia/Thermosynechococcales/Acaryochloridaceae;Acaryochloris MBIC11017;marina;B1000814
	146	Proteobacteria/Alphaproteobacteria/Kordiimonadales/f_unassigned;g_unassigned;sp.;B1000384
	147	Cyanobacteria/Cyanobacteriia/Cyanobacteriales/Xenococcaceae;Pleurocapsa PCC-7319;sp.;B1000781
	148	Proteobacteria/Alphaproteobacteria/Puniceispirillales/SAR116 clade;g_unassigned;sp.;B1000061
	149	Cyanobacteria/Cyanobacteriia/Cyanobacteriales/Xenococcaceae;Pleurocapsa PCC-7319;sp.;B1000644
	150	Cyanobacteria/Cyanobacteriia/Synechococcales/Synechococcales Incertae Sedis;Schizothrix LEGE 07164;sp.;B1000976
	151	Cyanobacteria/Cyanobacteriia/Cyanobacteriales/Xenococcaceae;Pleurocapsa PCC-7319;sp.;B1000605
	152	Proteobacteria/Gammaproteobacteria/Cellvibrionales/Porticoccaceae;SAR92 clade;sp.;B1000541
	153	Bacteroidota/Bacteroidia/Flavobacteriales/Flavobacteriaceae;Algitalea;sp.;B1000664
	154	Verrucomicrobiota/Kiritimatiellae/Kiritimatiellales/Kiritimatiellaceae;R76-B128;sp.;B1000968
	155	Proteobacteria/Gammaproteobacteria/Vibrionales/Vibrionaceae;Vibrio;halioticoli;B1000487
	156	Proteobacteria/Gammaproteobacteria/Vibrionales/Vibrionaceae;Vibrio;splendidus;B1000596
	157	Bacteroidota/Bacteroidia/Flavobacteriales/Flavobacteriaceae;Winogradskyella;sp.;B1000565
	158	Proteobacteria/Alphaproteobacteria/Caulobacterales/Hyphomonadaceae;Hellea;sp.;B1000498
	159	Actinobacteriota/Actinobacteria/Propionibacteriales/Nocardioidaceae;Nocardioides;sp.;B1000905
	160	Verrucomicrobiota/Verrucomicrobiae/Verrucomicrobiales/Rubritaleaceae;Rubritalea;sp.;B1000960
	161	Verrucomicrobiota/Verrucomicrobiae/Verrucomicrobiales/Rubritaleaceae;Rubritalea;sp.;B1002274
	162	Cyanobacteria/Cyanobacteriia/Cyanobacteriales/Xenococcaceae;Chroococcidiopsis PCC-6712;sp.;B1001303
	163	Fusobacteriota/Fusobacteriia/Fusobacteriales/Fusobacteriaceae;Psychrilyobacter;sp.;B1001522
	164	Actinobacteriota/Acidimicrobiia/Actinomarinales/Actinomarinaceae;Candidatus Actinomarina;sp.;B1000058
	165	Fusobacteriota/Fusobacteriia/Fusobacteriales/Fusobacteriaceae;Psychrilyobacter;sp.;B1001966
	166	Verrucomicrobiota/Verrucomicrobiae/Verrucomicrobiales/Rubritaleaceae;Rubritalea;sp.;B1001154
	167	Proteobacteria/Alphaproteobacteria/Rhizobiales/Beijerinckiaceae;Bosea;sp.;B1001511
	168	Proteobacteria/Alphaproteobacteria/Rhizobiales/f_unassigned;g_unassigned;sp.;B1001445
	169	Verrucomicrobiota/Verrucomicrobiae/Verrucomicrobiales/Rubritaleaceae;Rubritalea;sp.;B1002519
	170	Proteobacteria/Gammaproteobacteria/Thiotrichales/Thiotrichaceae;Thiothrix;sp.;B1002402
	171	Proteobacteria/Alphaproteobacteria/Puniceispirillales/SAR116 clade;g_unassigned;sp.;B1000217
	172	Actinobacteriota/Actinobacteria/Micrococcales/Microbacteriaceae;Candidatus Aquiluna;sp.;B1001470
	173	Proteobacteria/Gammaproteobacteria/Thiotrichales/Thiotrichaceae;Leucothrix;sp.;B1001409
	174	Proteobacteria/Gammaproteobacteria/Thiomicrospirales/Thioglobaceae;SUP05 cluster;sp.;B1000038
	175	Bacteroidota/Bacteroidia/Flavobacteriales/NS7 marine group;g_unassigned;sp.;B1000131
	176	Proteobacteria/Gammaproteobacteria/Cellvibrionales/Porticoccaceae;SAR92 clade;sp.;B1000219
	177	Proteobacteria/Gammaproteobacteria/Alteromonadales/Psychromonadaceae;Psychromonas;sp.;B1000819
	178	Bacteroidota/Bacteroidia/Flavobacteriales/Flavobacteriaceae;Algitalea;sp.;B1000542
	179	Proteobacteria/Gammaproteobacteria/o_unassigned/f_unassigned;g_unassigned;sp.;B1000230
	180	Proteobacteria/Gammaproteobacteria/Cellvibrionales/Porticoccaceae;SAR92 clade;sp.;B1000138
	181	Proteobacteria/Gammaproteobacteria/Vibrionales/Vibrionaceae;Photobacterium;damselae;B1001101
	182	Proteobacteria/Gammaproteobacteria/Oceanospirillales/Nitrincolaceae;g_unassigned;sp.;B1000168
	183	Bacteroidota/Bacteroidia/Flavobacteriales/Cryomorphaceae;g_unassigned;sp.;B1000222
	184	Fusobacteriota/Fusobacteriia/Fusobacteriales/Fusobacteriaceae;Psychrilyobacter;sp.;B1001028
	185	Proteobacteria/Gammaproteobacteria/Cellvibrionales/Halieaceae;OM60(NOR5) clade;sp.;B1000203
	186	Proteobacteria/Gammaproteobacteria/Ectothiorhodospirales/Ectothiorhodospiraceae;g_unassigned;sp.;B1000060
	187	Bacteroidota/Bacteroidia/Flavobacteriales/Flavobacteriaceae;Formosa;sp.;B1000126
	188	Bacteroidota/Bacteroidia/Bacteroidales/Marinifilaceae;g_unassigned;sp.;B1000247
	189	Bacteroidota/Bacteroidia/Flavobacteriales/Flavobacteriaceae;Algitalea;sp.;B1001189
	190	Bacteroidota/Bacteroidia/Flavobacteriales/Flavobacteriaceae;NS5 marine group;sp.;B1000215
	191	Proteobacteria/Alphaproteobacteria/Rhodobacterales/Rhodobacteraceae;Ascidiaceihabitans;sp.;B1000165
	192	Bacteroidota/Bacteroidia/Flavobacteriales/Flavobacteriaceae;NS4 marine group;sp.;B1000201
	193	Bacteroidota/Bacteroidia/Flavobacteriales/Flavobacteriaceae;NS5 marine group;sp.;B1000228
	194	Marinimicrobia (SAR406 clade)/c_unassigned/o_unassigned/f_unassigned;g_unassigned;sp.;B1000162
	195	Marinimicrobia (SAR406 clade)/c_unassigned/o_unassigned/f_unassigned;g_unassigned;sp.;B1000185
	196	Proteobacteria/Gammaproteobacteria/Vibrionales/Vibrionaceae;Photobacterium;phosphoreum;B1000621
	197	Bacteroidota/Bacteroidia/Flavobacteriales/Flavobacteriaceae;Aurantivirga;sp.;B1000409
	198	Proteobacteria/Alphaproteobacteria/SAR11 clade/Clade II;g_unassigned;sp.;B1000062
	199	Proteobacteria/Gammaproteobacteria/Vibrionales/Vibrionaceae;Photobacterium;sp.;B1000274
	200	Proteobacteria/Alphaproteobacteria/Puniceispirillales/SAR116 clade;Candidatus Puniceispirillum;sp.;B1000178
	201	Proteobacteria/Gammaproteobacteria/SAR86 clade/f_unassigned;g_unassigned;sp.;B1000242
	202	Proteobacteria/Alphaproteobacteria/Puniceispirillales/SAR116 clade;g_unassigned;sp.;B1000211
	203	Proteobacteria/Gammaproteobacteria/Oceanospirillales/Endozoicomonadaceae;Endozoicomonas;sp.;B1000321
	204	Bacteroidota/Bacteroidia/Bacteroidales/Prolixibacteraceae;Roseimarinus;sp.;B1000260
	205	Bacteroidota/Bacteroidia/Flavobacteriales/Flavobacteriaceae;NS5 marine group;sp.;B1000129
	206	Proteobacteria/Gammaproteobacteria/SAR86 clade/f_unassigned;g_unassigned;sp.;B1000253
	207	Proteobacteria/Gammaproteobacteria/Alteromonadales/Psychromonadaceae;Psychromonas;sp.;B1000514
	208	Proteobacteria/Gammaproteobacteria/Alteromonadales/Alteromonadaceae;Alteromonas;stellipolaris;B1000334
	209	Proteobacteria/Gammaproteobacteria/Granulosicoccales/Granulosicoccaceae;Granulosicoccus;sp.;B1000490
	210	Proteobacteria/Gammaproteobacteria/Alteromonadales/Alteromonadaceae;Aestuariibacter;sp.;B1000248
	211	Proteobacteria/Gammaproteobacteria/Alteromonadales/Psychromonadaceae;Psychromonas;sp.;B1000320
	212	Proteobacteria/Gammaproteobacteria/Alteromonadales/Psychromonadaceae;Psychromonas;sp.;B1000285
	213	Bacteroidota/Bacteroidia/Flavobacteriales/Flavobacteriaceae;Flavicella;sp.;B1000192
	214	Bacteroidota/Bacteroidia/Chitinophagales/Saprospiraceae;Lewinella;sp.;B1002349
	215	Proteobacteria/Gammaproteobacteria/SAR86 clade/f_unassigned;g_unassigned;sp.;B1000015
	216	Bacteroidota/Bacteroidia/Flavobacteriales/Cryomorphaceae;g_unassigned;sp.;B1000294
	217	Proteobacteria/Gammaproteobacteria/SAR86 clade/f_unassigned;g_unassigned;sp.;B1000223
	218	Proteobacteria/Alphaproteobacteria/SAR11 clade/Clade II;g_unassigned;sp.;B1000140
	219	Proteobacteria/Alphaproteobacteria/Rhodospirillales/Rhodospirillaceae;Haematospirillum;sp.;B1000459
	220	Bacteroidota/Bacteroidia/Flavobacteriales/Flavobacteriaceae;NS2b marine group;sp.;B1000033
	221	Bacteroidota/Bacteroidia/Flavobacteriales/Flavobacteriaceae;NS5 marine group;sp.;B1000295
	222	Bacteroidota/Bacteroidia/Sphingobacteriales/NS11-12 marine group;g_unassigned;sp.;B1000423
	223	Planctomycetota/Planctomycetes/Planctomycetales/Rubinisphaeraceae;Fuerstia;sp.;B1000622
	224	Proteobacteria/Alphaproteobacteria/Puniceispirillales/SAR116 clade;g_unassigned;sp.;B1000166
	225	Bacteroidota/Bacteroidia/Bacteroidales/Bacteroidetes BD2-2;g_unassigned;sp.;B1000597
	226	Bacteroidota/Bacteroidia/Flavobacteriales/Cryomorphaceae;g_unassigned;sp.;B1000161
	227	Cyanobacteria/Cyanobacteriia/Cyanobacteriales/Xenococcaceae;Pleurocapsa PCC-7319;sp.;B1000544
	228	Bacteroidota/Bacteroidia/Flavobacteriales/Cryomorphaceae;g_unassigned;sp.;B1000198
	229	Proteobacteria/Alphaproteobacteria/Puniceispirillales/SAR116 clade;g_unassigned;sp.;B1000377
	230	Proteobacteria/Alphaproteobacteria/SAR11 clade/Clade II;g_unassigned;sp.;B1000078
	231	Proteobacteria/Alphaproteobacteria/Rhodobacterales/Rhodobacteraceae;HIMB11;sp.;B1000308
	232	Fusobacteriota/Fusobacteriia/Fusobacteriales/Fusobacteriaceae;Propionigenium;sp.;B1000304
	233	Proteobacteria/Gammaproteobacteria/Thiotrichales/Thiotrichaceae;Leucothrix;sp.;B1000382
	234	Proteobacteria/Gammaproteobacteria/o_unassigned/f_unassigned;g_unassigned;sp.;B1000478
	235	Proteobacteria/Gammaproteobacteria/Burkholderiales/Methylophilaceae;OM43 clade;sp.;B1000169
	236	Bacteroidota/Bacteroidia/Flavobacteriales/Flavobacteriaceae;Polaribacter;sp.;B1000365
	237	Proteobacteria/Gammaproteobacteria/Alteromonadales/Psychromonadaceae;Agarivorans;albus;B1000390
	238	Bacteroidota/Bacteroidia/Flavobacteriales/Flavobacteriaceae;NS2b marine group;sp.;B1000073
	239	Proteobacteria/Gammaproteobacteria/o_unassigned/f_unassigned;g_unassigned;sp.;B1001525
	240	Proteobacteria/Gammaproteobacteria/Oceanospirillales/Marinomonadaceae;Marinomonas;sp.;B1000444
	241	Proteobacteria/Gammaproteobacteria/Oceanospirillales/Marinomonadaceae;Marinomonas;sp.;B1000535
	242	Proteobacteria/Gammaproteobacteria/Vibrionales/Vibrionaceae;Vibrio;sp.;B1000454
	243	Planctomycetota/Planctomycetes/Pirellulales/Pirellulaceae;Rubripirellula;sp.;B1001895
	244	Proteobacteria/Gammaproteobacteria/Cellvibrionales/Cellvibrionaceae;g_unassigned;sp.;B1000439
	245	Proteobacteria/Gammaproteobacteria/Vibrionales/Vibrionaceae;Photobacterium;sp.;B1000455
	246	Proteobacteria/Gammaproteobacteria/Oceanospirillales/Endozoicomonadaceae;Endozoicomonas;sp.;B1000372
	247	Proteobacteria/Gammaproteobacteria/Burkholderiales/Methylophilaceae;OM43 clade;sp.;B1000276
	248	Bacteroidota/Bacteroidia/Bacteroidales/Prolixibacteraceae;Roseimarinus;sp.;B1000326
	249	Proteobacteria/Gammaproteobacteria/Vibrionales/Vibrionaceae;Photobacterium;phosphoreum;B1001170
	250	Proteobacteria/Gammaproteobacteria/o_unassigned/f_unassigned;g_unassigned;sp.;B1000486
	251	Proteobacteria/Alphaproteobacteria/Rhodospirillales/f_unassigned;g_unassigned;sp.;B1003206
	252	Proteobacteria/Alphaproteobacteria/Rhodospirillales/AEGEAN-169 marine group;g_unassigned;sp.;B1000259
	253	Proteobacteria/Gammaproteobacteria/Oceanospirillales/f_unassigned;g_unassigned;sp.;B1000379
	254	Bacteroidota/Bacteroidia/Cytophagales/Cyclobacteriaceae;g_unassigned;sp.;B1000357
	255	Proteobacteria/Alphaproteobacteria/SAR11 clade/Clade I;Clade Ib;sp.;B1000086
	256	Bacteroidota/Bacteroidia/Flavobacteriales/Flavobacteriaceae;NS4 marine group;sp.;B1000226
	257	Proteobacteria/Alphaproteobacteria/Rhodobacterales/Rhodobacteraceae;Roseobacter clade NAC11-7 lineage;sp.;B1000696
	258	Bacteroidota/Bacteroidia/Bacteroidales/Prolixibacteraceae;Roseimarinus;sp.;B1000359
	259	Bacteroidota/Bacteroidia/Flavobacteriales/NS9 marine group;g_unassigned;sp.;B1000251
	260	Proteobacteria/Alphaproteobacteria/Caulobacterales/Hyphomonadaceae;Litorimonas;sp.;B1001048
	261	Bacteroidota/Bacteroidia/Flavobacteriales/Flavobacteriaceae;Pricia;sp.;B1001584
	262	Bacteroidota/Bacteroidia/Flavobacteriales/Flavobacteriaceae;Tenacibaculum;soleae;B1000660
	263	Proteobacteria/Gammaproteobacteria/Alteromonadales/Colwelliaceae;Colwellia;sp.;B1000751
	264	Proteobacteria/Gammaproteobacteria/SAR86 clade/f_unassigned;g_unassigned;sp.;B1000096
	265	Proteobacteria/Alphaproteobacteria/Rhodobacterales/Rhodobacteraceae;HIMB11;sp.;B1000504
	266	Verrucomicrobiota/Lentisphaeria/P.palmC41/f_unassigned;g_unassigned;sp.;B1000680
	267	Patescibacteria/Gracilibacteria/JGI 0000069-P22/f_unassigned;g_unassigned;sp.;B1002998
	268	Marinimicrobia (SAR406 clade)/c_unassigned/o_unassigned/f_unassigned;g_unassigned;sp.;B1000090
	269	Proteobacteria/Alphaproteobacteria/Rhizobiales/Rhizobiaceae;Allorhizobium-Neorhizobium-Pararhizobium-Rhizobium;sp.;B1001213
	270	Proteobacteria/Alphaproteobacteria/Puniceispirillales/SAR116 clade;g_unassigned;sp.;B1000525
	271	Proteobacteria/Alphaproteobacteria/SAR11 clade/Clade II;g_unassigned;sp.;B1000076
	272	Verrucomicrobiota/Verrucomicrobiae/Verrucomicrobiales/Rubritaleaceae;Rubritalea;sp.;B1001356
	273	Bacteroidota/Bacteroidia/Flavobacteriales/Flavobacteriaceae;Polaribacter;sp.;B1000712
	274	Bacteroidota/Bacteroidia/Flavobacteriales/Flavobacteriaceae;Aurantivirga;sp.;B1000381
	275	Proteobacteria/Alphaproteobacteria/Puniceispirillales/SAR116 clade;g_unassigned;sp.;B1000940
	276	Bacteroidota/Bacteroidia/Flavobacteriales/Cryomorphaceae;g_unassigned;sp.;B1000451
	277	Proteobacteria/Alphaproteobacteria/SAR11 clade/Clade II;g_unassigned;sp.;B1000184
	278	Bacteroidota/Bacteroidia/Flavobacteriales/NS9 marine group;g_unassigned;sp.;B1000470
	279	Bdellovibrionota/Oligoflexia/Oligoflexales/f_unassigned;g_unassigned;sp.;B1001388
	280	Proteobacteria/Gammaproteobacteria/SAR86 clade/f_unassigned;g_unassigned;sp.;B1000188
	281	Proteobacteria/Gammaproteobacteria/Cellvibrionales/Spongiibacteraceae;BD1-7 clade;sp.;B1000328
	282	Proteobacteria/Gammaproteobacteria/Cellvibrionales/Porticoccaceae;SAR92 clade;sp.;B1000548
	283	Bdellovibrionota/Oligoflexia/Oligoflexales/f_unassigned;g_unassigned;sp.;B1000929
	284	Bacteroidota/Bacteroidia/Flavobacteriales/Flavobacteriaceae;NS5 marine group;sp.;B1000568
	285	Proteobacteria/Gammaproteobacteria/Alteromonadales/Pseudoalteromonadaceae;Pseudoalteromonas;sp.;B1000678
	286	Proteobacteria/Gammaproteobacteria/Burkholderiales/Methylophilaceae;OM43 clade;sp.;B1000182
	287	Bacteroidota/Bacteroidia/Bacteroidales/Prolixibacteraceae;Roseimarinus;sp.;B1000984
	288	Firmicutes/Bacilli/Entomoplasmatales/Entomoplasmatales Incertae Sedis;Candidatus Hepatoplasma;sp.;B1000374
	289	Proteobacteria/Gammaproteobacteria/Burkholderiales/Methylophilaceae;OM43 clade;sp.;B1000307
	290	Fusobacteriota/Fusobacteriia/Fusobacteriales/Fusobacteriaceae;Propionigenium;sp.;B1000479
	291	Proteobacteria/Gammaproteobacteria/Vibrionales/Vibrionaceae;Grimontia;sp.;B1000604
	292	Bacteroidota/Bacteroidia/Flavobacteriales/NS9 marine group;g_unassigned;sp.;B1000398
	293	Proteobacteria/Gammaproteobacteria/Alteromonadales/Psychromonadaceae;Psychromonas;sp.;B1000431
	294	Bacteroidota/Bacteroidia/Bacteroidales/Marinifilaceae;g_unassigned;sp.;B1000557
	295	Proteobacteria/Alphaproteobacteria/Puniceispirillales/SAR116 clade;Candidatus Puniceispirillum;sp.;B1000221
	296	Bacteroidota/Bacteroidia/Flavobacteriales/Crocinitomicaceae;Fluviicola;sp.;B1000341
	297	Bacteroidota/Bacteroidia/Flavobacteriales/Flavobacteriaceae;Polaribacter;sp.;B1000516
	298	Bacteroidota/Bacteroidia/Chitinophagales/Saprospiraceae;g_unassigned;sp.;B1000508
	299	p_unassigned/c_unassigned/o_unassigned/f_unassigned;g_unassigned;sp.;B1000493
	300	Cyanobacteria/Cyanobacteriia/Cyanobacteriales/Xenococcaceae;Pleurocapsa PCC-7319;sp.;B1000611
	301	Bacteroidota/Bacteroidia/Flavobacteriales/Flavobacteriaceae;NS5 marine group;sp.;B1000442
	302	Proteobacteria/Gammaproteobacteria/Ectothiorhodospirales/Ectothiorhodospiraceae;g_unassigned;sp.;B1000229
	303	Cyanobacteria/Cyanobacteriia/Cyanobacteriales/Xenococcaceae;Pleurocapsa PCC-7319;sp.;B1001814
	304	Proteobacteria/Gammaproteobacteria/Vibrionales/Vibrionaceae;Vibrio;sp.;B1000598
	305	Bacteroidota/Bacteroidia/Flavobacteriales/Flavobacteriaceae;g_unassigned;sp.;B1000416
	306	Proteobacteria/Alphaproteobacteria/Rhodobacterales/Rhodobacteraceae;Yoonia-Loktanella;sp.;B1000590
	307	Bacteroidota/Bacteroidia/Flavobacteriales/Flavobacteriaceae;Wenyingzhuangia;sp.;B1000887
	308	Proteobacteria/Gammaproteobacteria/Alteromonadales/Psychromonadaceae;Psychromonas;sp.;B1000721
	309	Proteobacteria/Gammaproteobacteria/Cellvibrionales/Spongiibacteraceae;BD1-7 clade;sp.;B1000392
	310	Patescibacteria/Parcubacteria/Candidatus Kaiserbacteria/f_unassigned;g_unassigned;sp.;B1001253
	311	Patescibacteria/Parcubacteria/o_unassigned/f_unassigned;g_unassigned;sp.;B1003873
	312	Proteobacteria/Gammaproteobacteria/Alteromonadales/Psychromonadaceae;Agarivorans;albus;B1000961
	313	Proteobacteria/Gammaproteobacteria/Vibrionales/Vibrionaceae;Vibrio;mediterranei;B1000786
	314	Bacteroidota/Bacteroidia/Flavobacteriales/Flavobacteriaceae;g_unassigned;sp.;B1000806
	315	Proteobacteria/Gammaproteobacteria/Cellvibrionales/Cellvibrionaceae;Marinagarivorans;sp.;B1000599
	316	Proteobacteria/Gammaproteobacteria/Cellvibrionales/Cellvibrionaceae;g_unassigned;sp.;B1000760
	317	Proteobacteria/Gammaproteobacteria/Cellvibrionales/Cellvibrionaceae;g_unassigned;sp.;B1000518
	318	p_unassigned/c_unassigned/o_unassigned/f_unassigned;g_unassigned;sp.;B1000665
	319	Proteobacteria/Gammaproteobacteria/Cellvibrionales/Halieaceae;OM60(NOR5) clade;sp.;B1000171
	320	Bacteroidota/Bacteroidia/Bacteroidales/Marinifilaceae;g_unassigned;sp.;B1000759
	321	Proteobacteria/Alphaproteobacteria/SAR11 clade/Clade II;g_unassigned;sp.;B1000127
	322	Proteobacteria/Gammaproteobacteria/Oceanospirillales/Saccharospirillaceae;Reinekea;sp.;B1000562
	323	Proteobacteria/Gammaproteobacteria/Cellvibrionales/Spongiibacteraceae;BD1-7 clade;sp.;B1000543
	324	Proteobacteria/Alphaproteobacteria/SAR11 clade/Clade II;g_unassigned;sp.;B1000279
	325	Bacteroidota/Bacteroidia/Chitinophagales/Saprospiraceae;g_unassigned;sp.;B1001802
	326	Bacteroidota/Bacteroidia/Flavobacteriales/Flavobacteriaceae;NS5 marine group;sp.;B1000353
	327	Bacteroidota/Bacteroidia/Flavobacteriales/Flavobacteriaceae;NS4 marine group;sp.;B1000257
	328	Proteobacteria/Alphaproteobacteria/Rhodobacterales/Rhodobacteraceae;Cribrihabitans;sp.;B1000123
	329	Fusobacteriota/Fusobacteriia/Fusobacteriales/Fusobacteriaceae;Propionigenium;sp.;B1000875
	330	Proteobacteria/Gammaproteobacteria/KI89A clade/f_unassigned;g_unassigned;sp.;B1000208
	331	Proteobacteria/Gammaproteobacteria/Alteromonadales/Colwelliaceae;Colwellia;sp.;B1000793
	332	Proteobacteria/Gammaproteobacteria/Cellvibrionales/Halieaceae;OM60(NOR5) clade;sp.;B1000324
	333	Campilobacterota/Campylobacteria/Campylobacterales/Arcobacteraceae;Poseidonibacter;sp.;B1001250
	334	Proteobacteria/Alphaproteobacteria/Rhodobacterales/Rhodobacteraceae;Ascidiaceihabitans;sp.;B1000367
	335	Proteobacteria/Alphaproteobacteria/Puniceispirillales/SAR116 clade;g_unassigned;sp.;B1000530
	336	Proteobacteria/Gammaproteobacteria/Vibrionales/Vibrionaceae;Vibrio;mediterranei;B1001190
	337	Actinobacteriota/Acidimicrobiia/Actinomarinales/Actinomarinaceae;Candidatus Actinomarina;sp.;B1000055
	338	Proteobacteria/Alphaproteobacteria/Rhizobiales/Rhizobiaceae;g_unassigned;sp.;B1002974
	339	Proteobacteria/Gammaproteobacteria/Alteromonadales/Psychromonadaceae;Psychromonas;sp.;B1000957
	340	Bacteroidota/Bacteroidia/Flavobacteriales/Flavobacteriaceae;Flavicella;sp.;B1000711
	341	Bacteroidota/Bacteroidia/Bacteroidales/Marinifilaceae;g_unassigned;sp.;B1000717
	342	Campilobacterota/Campylobacteria/Campylobacterales/Arcobacteraceae;g_unassigned;sp.;B1000703
	343	Proteobacteria/Gammaproteobacteria/Thiotrichales/Thiotrichaceae;Leucothrix;sp.;B1000578
	344	Proteobacteria/Alphaproteobacteria/SAR11 clade/Clade I;Clade Ia;sp.;B1000273
	345	Proteobacteria/Alphaproteobacteria/SAR11 clade/Clade II;g_unassigned;sp.;B1000212
	346	Cyanobacteria/Cyanobacteriia/Cyanobacteriales/Xenococcaceae;Pleurocapsa PCC-7319;sp.;B1000529
	347	Proteobacteria/Gammaproteobacteria/Cellvibrionales/Porticoccaceae;C1-B045;sp.;B1000753
	348	Proteobacteria/Alphaproteobacteria/Rickettsiales/S25-593;g_unassigned;sp.;B1000194
	349	Proteobacteria/Gammaproteobacteria/Burkholderiales/Burkholderiaceae;Ralstonia;pickettii;B1000893
	350	Bacteroidota/Bacteroidia/Flavobacteriales/Flavobacteriaceae;Croceitalea;sp.;B1000871
	351	Proteobacteria/Alphaproteobacteria/Rhodobacterales/Rhodobacteraceae;Sulfitobacter;sp.;B1001143
	352	Bacteroidota/Bacteroidia/Flavobacteriales/Flavobacteriaceae;Formosa;sp.;B1000299
	353	Proteobacteria/Alphaproteobacteria/Rhodospirillales/AEGEAN-169 marine group;g_unassigned;sp.;B1000119
	354	Proteobacteria/Gammaproteobacteria/Cellvibrionales/Cellvibrionaceae;g_unassigned;sp.;B1000754
	355	Bacteroidota/Bacteroidia/Flavobacteriales/Flavobacteriaceae;NS5 marine group;sp.;B1000103
	356	Bacteroidota/Bacteroidia/Flavobacteriales/NS9 marine group;g_unassigned;sp.;B1000149
	357	Proteobacteria/Alphaproteobacteria/Rhodobacterales/Rhodobacteraceae;g_unassigned;sp.;B1000034
	358	Proteobacteria/Gammaproteobacteria/Vibrionales/Vibrionaceae;Vibrio;penaeicida;B1001698
	359	Proteobacteria/Alphaproteobacteria/Kiloniellales/Kiloniellaceae;Kiloniella;sp.;B1000595
	360	Bacteroidota/Bacteroidia/Chitinophagales/Saprospiraceae;Aureispira;sp.;B1000710
	361	Bacteroidota/Bacteroidia/Flavobacteriales/NS9 marine group;g_unassigned;sp.;B1000330
	362	Bacteroidota/Bacteroidia/Flavobacteriales/NS9 marine group;g_unassigned;sp.;B1000496
	363	Proteobacteria/Gammaproteobacteria/Burkholderiales/Methylophilaceae;OM43 clade;sp.;B1000150
	364	Cyanobacteria/Cyanobacteriia/Cyanobacteriales/Xenococcaceae;Pleurocapsa PCC-7319;sp.;B1001102
	365	Proteobacteria/Gammaproteobacteria/Alteromonadales/Shewanellaceae;Shewanella;japonica;B1001128
	366	Firmicutes/Bacilli/o_unassigned/f_unassigned;g_unassigned;sp.;B1000539
	367	Proteobacteria/Alphaproteobacteria/Rickettsiales/S25-593;g_unassigned;sp.;B1000091
	368	Bacteroidota/Bacteroidia/Flavobacteriales/Flavobacteriaceae;Flavicella;sp.;B1000726
	369	Proteobacteria/Alphaproteobacteria/Rhodobacterales/Rhodobacteraceae;Octadecabacter;sp.;B1001013
	370	Bacteroidota/Bacteroidia/Flavobacteriales/Flavobacteriaceae;Polaribacter;sp.;B1000618
	371	Bacteroidota/Bacteroidia/Flavobacteriales/Flavobacteriaceae;Algitalea;sp.;B1000575
	372	Bacteroidota/Bacteroidia/Flavobacteriales/Flavobacteriaceae;NS4 marine group;sp.;B1000784
	373	Proteobacteria/Gammaproteobacteria/Vibrionales/Vibrionaceae;Vibrio;sp.;B1000919
	374	Bacteroidota/Bacteroidia/Flavobacteriales/Flavobacteriaceae;Aurantivirga;sp.;B1000507
	375	Fusobacteriota/Fusobacteriia/Fusobacteriales/Fusobacteriaceae;Propionigenium;sp.;B1000716
	376	Bacteroidota/Bacteroidia/Chitinophagales/Saprospiraceae;g_unassigned;sp.;B1001393
	377	Proteobacteria/Gammaproteobacteria/Vibrionales/Vibrionaceae;Photobacterium;sp.;B1001948
	378	Proteobacteria/Gammaproteobacteria/Vibrionales/Vibrionaceae;Vibrio;sp.;B1001237
	379	Proteobacteria/Gammaproteobacteria/Vibrionales/Vibrionaceae;Vibrio;jasicida;B1001219
	380	Proteobacteria/Gammaproteobacteria/Thiotrichales/Thiotrichaceae;Thiothrix;sp.;B1000654
	381	Proteobacteria/Gammaproteobacteria/Cellvibrionales/Cellvibrionaceae;Marinagarivorans;sp.;B1000817
	382	Proteobacteria/Gammaproteobacteria/SAR86 clade/f_unassigned;g_unassigned;sp.;B1000475
	383	Bacteroidota/Bacteroidia/Flavobacteriales/Flavobacteriaceae;NS5 marine group;sp.;B1000397
	384	Proteobacteria/Gammaproteobacteria/OM182 clade/f_unassigned;g_unassigned;sp.;B1000179
	385	Proteobacteria/Gammaproteobacteria/Vibrionales/Vibrionaceae;Vibrio;sp.;B1000725
	386	Bacteroidota/Bacteroidia/Bacteroidales/Prolixibacteraceae;Roseimarinus;sp.;B1000899
	387	Bacteroidota/Bacteroidia/Flavobacteriales/Cryomorphaceae;g_unassigned;sp.;B1000292
	388	Fusobacteriota/Fusobacteriia/Fusobacteriales/Fusobacteriaceae;Propionigenium;sp.;B1000666
	389	Proteobacteria/Gammaproteobacteria/Oceanospirillales/Pseudohongiellaceae;Pseudohongiella;sp.;B1000560
	390	Fibrobacterota/Fibrobacteria/Fibrobacterales/Fibrobacteraceae;g_unassigned;sp.;B1001122
	391	Fusobacteriota/Fusobacteriia/Fusobacteriales/Fusobacteriaceae;Psychrilyobacter;sp.;B1003324
	392	Bacteroidota/Bacteroidia/Flavobacteriales/Flavobacteriaceae;NS5 marine group;sp.;B1000808
	393	Bacteroidota/Bacteroidia/Flavobacteriales/Flavobacteriaceae;Aquimarina;latercula;B1001064
	394	Bacteroidota/Bacteroidia/Flavobacteriales/Flavobacteriaceae;NS4 marine group;sp.;B1000224
	395	Proteobacteria/Alphaproteobacteria/Puniceispirillales/SAR116 clade;g_unassigned;sp.;B1000520
	396	Proteobacteria/Gammaproteobacteria/SAR86 clade/f_unassigned;g_unassigned;sp.;B1000433
	397	Proteobacteria/Gammaproteobacteria/Alteromonadales/Pseudoalteromonadaceae;Pseudoalteromonas;espejiana;B1000627
	398	Proteobacteria/Gammaproteobacteria/Alteromonadales/Colwelliaceae;Thalassotalea;sp.;B1001145
	399	Bacteroidota/Bacteroidia/Bacteroidales/Prolixibacteraceae;Roseimarinus;sp.;B1000847
	400	Fusobacteriota/Fusobacteriia/Fusobacteriales/Fusobacteriaceae;Propionigenium;sp.;B1000718
	401	Bacteroidota/Bacteroidia/Flavobacteriales/Flavobacteriaceae;NS5 marine group;sp.;B1000147
	402	Bacteroidota/Bacteroidia/Flavobacteriales/Flavobacteriaceae;Aurantivirga;sp.;B1000918
	403	Proteobacteria/Gammaproteobacteria/Cellvibrionales/Halieaceae;OM60(NOR5) clade;sp.;B1000510
	404	Fusobacteriota/Fusobacteriia/Fusobacteriales/Fusobacteriaceae;Psychrilyobacter;sp.;B1001144
	405	Proteobacteria/Gammaproteobacteria/Cellvibrionales/Porticoccaceae;SAR92 clade;sp.;B1000570
	406	Proteobacteria/Gammaproteobacteria/Burkholderiales/Methylophilaceae;OM43 clade;sp.;B1000464
	407	Fusobacteriota/Fusobacteriia/Fusobacteriales/Fusobacteriaceae;Propionigenium;sp.;B1000838
	408	Bacteroidota/Bacteroidia/Flavobacteriales/Flavobacteriaceae;Aurantivirga;sp.;B1002719
	409	Cyanobacteria/Cyanobacteriia/Cyanobacteriales/Xenococcaceae;Pleurocapsa PCC-7319;sp.;B1001017
	410	Proteobacteria/Alphaproteobacteria/Rhodobacterales/Rhodobacteraceae;Planktomarina;sp.;B1000831
	411	Bacteroidota/Bacteroidia/Flavobacteriales/Flavobacteriaceae;NS4 marine group;sp.;B1000566
	412	Marinimicrobia (SAR406 clade)/c_unassigned/o_unassigned/f_unassigned;g_unassigned;sp.;B1000190
	413	Bacteroidota/Bacteroidia/Flavobacteriales/Flavobacteriaceae;NS5 marine group;sp.;B1000795
	414	Proteobacteria/Gammaproteobacteria/Oceanospirillales/Marinomonadaceae;Marinomonas;dokdonensis;B1001054
	415	Bdellovibrionota/Oligoflexia/Oligoflexales/f_unassigned;g_unassigned;sp.;B1003787
	416	Proteobacteria/Gammaproteobacteria/Granulosicoccales/Granulosicoccaceae;Granulosicoccus;sp.;B1000987
	417	Proteobacteria/Gammaproteobacteria/KI89A clade/f_unassigned;g_unassigned;sp.;B1002713
	418	Proteobacteria/Gammaproteobacteria/Cellvibrionales/Cellvibrionaceae;Candidatus Endobugula;sp.;B1001140
	419	Proteobacteria/Gammaproteobacteria/Cellvibrionales/Porticoccaceae;SAR92 clade;sp.;B1000767
	420	Proteobacteria/Gammaproteobacteria/Arenicellales/Arenicellaceae;Arenicella;sp.;B1000853
	421	Bacteroidota/Bacteroidia/Bacteroidales/Bacteroidetes BD2-2;g_unassigned;sp.;B1001807
	422	Proteobacteria/Gammaproteobacteria/Vibrionales/Vibrionaceae;Grimontia;sp.;B1000864
	423	Bacteroidota/Bacteroidia/Flavobacteriales/Flavobacteriaceae;Aquimarina;sp.;B1001293
	424	Bacteroidota/Bacteroidia/Flavobacteriales/Flavobacteriaceae;NS2b marine group;sp.;B1000540
	425	Proteobacteria/Alphaproteobacteria/Rhizobiales/Rhizobiaceae;Pseudahrensia;sp.;B1001350
	426	Actinobacteriota/Actinobacteria/Propionibacteriales/Nocardioidaceae;Nocardioides;sp.;B1001156
	427	Proteobacteria/Gammaproteobacteria/Cellvibrionales/Cellvibrionaceae;Candidatus Endobugula;sp.;B1000813
	428	Bacteroidota/Bacteroidia/Flavobacteriales/Flavobacteriaceae;Actibacter;sp.;B1000802
	429	Actinobacteriota/Acidimicrobiia/Microtrichales/Microtrichaceae;Sva0996 marine group;sp.;B1001421
	430	Bacteroidota/Bacteroidia/Flavobacteriales/NS7 marine group;g_unassigned;sp.;B1000523
	431	Bacteroidota/Bacteroidia/Flavobacteriales/Flavobacteriaceae;g_unassigned;sp.;B1000361
	432	Proteobacteria/Gammaproteobacteria/Vibrionales/Vibrionaceae;Vibrio;comitans;B1000925
	433	Spirochaetota/Spirochaetia/Spirochaetales/Spirochaetaceae;Spirochaeta 2;sp.;B1000776
	434	Proteobacteria/Gammaproteobacteria/Cellvibrionales/Cellvibrionaceae;g_unassigned;sp.;B1000858
	435	Proteobacteria/Gammaproteobacteria/Alteromonadales/Colwelliaceae;Thalassotalea;sp.;B1001598
	436	Proteobacteria/Gammaproteobacteria/o_unassigned/f_unassigned;g_unassigned;sp.;B1001531
	437	Proteobacteria/Gammaproteobacteria/Thiotrichales/Thiotrichaceae;g_unassigned;sp.;B1000533
	438	Proteobacteria/Alphaproteobacteria/Rhizobiales/Stappiaceae;g_unassigned;sp.;B1001254
	439	Bacteroidota/Bacteroidia/Flavobacteriales/Flavobacteriaceae;NS5 marine group;sp.;B1001151
	440	Bacteroidota/Bacteroidia/Bacteroidales/Prolixibacteraceae;Roseimarinus;sp.;B1001473
	441	Bacteroidota/Bacteroidia/Sphingobacteriales/NS11-12 marine group;g_unassigned;sp.;B1001277
	442	Fusobacteriota/Fusobacteriia/Fusobacteriales/Fusobacteriaceae;Propionigenium;sp.;B1001287
	443	Fusobacteriota/Fusobacteriia/Fusobacteriales/Fusobacteriaceae;Cetobacterium;sp.;B1001162
	444	Proteobacteria/Gammaproteobacteria/Thiotrichales/Thiotrichaceae;Leucothrix;sp.;B1001061
	445	Proteobacteria/Gammaproteobacteria/Thiotrichales/Thiotrichaceae;Leucothrix;sp.;B1000738
	446	Actinobacteriota/Actinobacteria/Pseudonocardiales/Pseudonocardiaceae;Pseudonocardia;alni;B1001091
	447	Verrucomicrobiota/Kiritimatiellae/Kiritimatiellales/Kiritimatiellaceae;R76-B128;sp.;B1001005
	448	Proteobacteria/Alphaproteobacteria/Rhodobacterales/Rhodobacteraceae;g_unassigned;sp.;B1001040
	449	Bacteroidota/Bacteroidia/Chitinophagales/Saprospiraceae;Rubidimonas;sp.;B1000985
	450	Proteobacteria/Alphaproteobacteria/SAR11 clade/Clade I;Clade Ia;sp.;B1000141
	451	Bacteroidota/Bacteroidia/Flavobacteriales/Flavobacteriaceae;Polaribacter;sp.;B1000860
	452	Bacteroidota/Bacteroidia/Flavobacteriales/Flavobacteriaceae;Polaribacter;sp.;B1000837
	453	Bacteroidota/Bacteroidia/Bacteroidales/Marinifilaceae;g_unassigned;sp.;B1000608
	454	Bacteroidota/Bacteroidia/Bacteroidales/f_unassigned;g_unassigned;sp.;B1000874
	455	Proteobacteria/Gammaproteobacteria/Alteromonadales/Pseudoalteromonadaceae;Pseudoalteromonas;marina;B1001294
	456	Proteobacteria/Gammaproteobacteria/Oceanospirillales/Pseudohongiellaceae;Pseudohongiella;sp.;B1000311
	457	Proteobacteria/Gammaproteobacteria/Cellvibrionales/f_unassigned;g_unassigned;sp.;B1000642
	458	Proteobacteria/Alphaproteobacteria/Parvibaculales/OCS116 clade;g_unassigned;sp.;B1000112
	459	Proteobacteria/Alphaproteobacteria/SAR11 clade/Clade II;g_unassigned;sp.;B1000191
	460	Bacteroidota/Bacteroidia/Bacteroidales/Prolixibacteraceae;Roseimarinus;sp.;B1000708
	461	Cyanobacteria/Cyanobacteriia/Phormidesmiales/Phormidesmiaceae;Phormidesmis ANT.LACV5.1;sp.;B1001147
	462	Verrucomicrobiota/Verrucomicrobiae/Verrucomicrobiales/Rubritaleaceae;Rubritalea;sp.;B1001070
	463	Proteobacteria/Alphaproteobacteria/Sphingomonadales/Sphingomonadaceae;g_unassigned;sp.;B1001241
	464	Proteobacteria/Gammaproteobacteria/Oceanospirillales/Endozoicomonadaceae;Endozoicomonas;sp.;B1001263
	465	Proteobacteria/Gammaproteobacteria/Oceanospirillales/Litoricolaceae;Litoricola;sp.;B1000975
	466	Proteobacteria/Gammaproteobacteria/Thiotrichales/Thiotrichaceae;Thiothrix;sp.;B1000588
	467	Verrucomicrobiota/Verrucomicrobiae/Verrucomicrobiales/Rubritaleaceae;Rubritalea;sp.;B1000843
	468	Proteobacteria/Gammaproteobacteria/Vibrionales/Vibrionaceae;Vibrio;sp.;B1001196
	469	Proteobacteria/Gammaproteobacteria/Cellvibrionales/Cellvibrionaceae;Marinagarivorans;sp.;B1000704
	470	Bacteroidota/Bacteroidia/Bacteroidales/Prolixibacteraceae;Roseimarinus;sp.;B1000911
	471	Proteobacteria/Alphaproteobacteria/SAR11 clade/Clade II;g_unassigned;sp.;B1000284
	472	Bacteroidota/Bacteroidia/Flavobacteriales/NS9 marine group;g_unassigned;sp.;B1000344
	473	Bacteroidota/Bacteroidia/Chitinophagales/Saprospiraceae;g_unassigned;sp.;B1001130
	474	Proteobacteria/Gammaproteobacteria/Alteromonadales/Colwelliaceae;Colwellia;sp.;B1001129
	475	Marinimicrobia (SAR406 clade)/c_unassigned/o_unassigned/f_unassigned;g_unassigned;sp.;B1000160
	476	Proteobacteria/Gammaproteobacteria/Vibrionales/Vibrionaceae;Photobacterium;sp.;B1001927
	477	Bacteroidota/Bacteroidia/Flavobacteriales/Flavobacteriaceae;Lutimonas;sp.;B1001374
	478	Proteobacteria/Alphaproteobacteria/Rhizobiales/Rhizobiaceae;Pseudahrensia;sp.;B1000700
	479	Fusobacteriota/Fusobacteriia/Fusobacteriales/Fusobacteriaceae;Propionigenium;sp.;B1000914
	480	Bacteroidota/Bacteroidia/Flavobacteriales/Cryomorphaceae;g_unassigned;sp.;B1001181
	481	Proteobacteria/Gammaproteobacteria/Cellvibrionales/Halieaceae;OM60(NOR5) clade;sp.;B1000246
	482	Proteobacteria/Gammaproteobacteria/Granulosicoccales/Granulosicoccaceae;Granulosicoccus;sp.;B1000966
	483	Bacteroidota/Bacteroidia/Flavobacteriales/NS7 marine group;g_unassigned;sp.;B1000345
	484	Patescibacteria/Gracilibacteria/JGI 0000069-P22/f_unassigned;g_unassigned;sp.;B1002430
	485	Proteobacteria/Gammaproteobacteria/Oceanospirillales/Saccharospirillaceae;g_unassigned;sp.;B1000981
	486	Proteobacteria/Gammaproteobacteria/SAR86 clade/f_unassigned;g_unassigned;sp.;B1000669
	487	Bacteroidota/Bacteroidia/Bacteroidales/Prolixibacteraceae;g_unassigned;sp.;B1001849
	488	Bdellovibrionota/Oligoflexia/Oligoflexales/Pseudobacteriovorax;g_unassigned;sp.;B1004792
	489	Proteobacteria/Alphaproteobacteria/Rhodobacterales/Rhodobacteraceae;Shimia;sp.;B1001072
	490	Proteobacteria/Alphaproteobacteria/Rhizobiales/Rhizobiaceae;Pseudahrensia;sp.;B1001832
	491	Proteobacteria/Alphaproteobacteria/Rhizobiales/Stappiaceae;g_unassigned;sp.;B1001016
	492	Proteobacteria/Gammaproteobacteria/Vibrionales/Vibrionaceae;Photobacterium;sp.;B1001858
	493	Proteobacteria/Alphaproteobacteria/Caulobacterales/Hyphomonadaceae;Litorimonas;sp.;B1001664
	494	Bacteroidota/Bacteroidia/Flavobacteriales/Flavobacteriaceae;g_unassigned;sp.;B1001258
	495	Cyanobacteria/Cyanobacteriia/Cyanobacteriales/Xenococcaceae;Chroococcidiopsis PCC-6712;sp.;B1001436
	496	Bacteroidota/Bacteroidia/Chitinophagales/Saprospiraceae;g_unassigned;sp.;B1000707
	497	Proteobacteria/Alphaproteobacteria/SAR11 clade/Clade I;Clade Ia;sp.;B1000214
	498	Bacteroidota/Bacteroidia/Chitinophagales/Saprospiraceae;g_unassigned;sp.;B1001498
	499	Proteobacteria/Gammaproteobacteria/Cellvibrionales/Porticoccaceae;SAR92 clade;sp.;B1000723
	500	Bacteroidota/Bacteroidia/Bacteroidales/f_unassigned;g_unassigned;sp.;B1001617
	501	Verrucomicrobiota/Kiritimatiellae/Kiritimatiellales/Kiritimatiellaceae;R76-B128;sp.;B1001084
	502	Proteobacteria/Gammaproteobacteria/Oceanospirillales/Saccharospirillaceae;g_unassigned;sp.;B1000947
	503	Bacteroidota/Bacteroidia/Bacteroidales/Prolixibacteraceae;Roseimarinus;sp.;B1000823
	504	Proteobacteria/Gammaproteobacteria/JTB23/f_unassigned;g_unassigned;sp.;B1001193
	505	Bacteroidota/Bacteroidia/Flavobacteriales/Flavobacteriaceae;Algitalea;sp.;B1001020
	506	Bacteroidota/Bacteroidia/Flavobacteriales/Flavobacteriaceae;Leeuwenhoekiella;blandensis;B1000933
	507	Proteobacteria/Gammaproteobacteria/Alteromonadales/Pseudoalteromonadaceae;Psychrosphaera;sp.;B1000850
	508	Bacteroidota/Bacteroidia/Flavobacteriales/Flavobacteriaceae;Polaribacter;sp.;B1000888
	509	Bacteroidota/Bacteroidia/Bacteroidales/Prolixibacteraceae;Roseimarinus;sp.;B1000890
	510	Proteobacteria/Gammaproteobacteria/Oceanospirillales/Endozoicomonadaceae;Endozoicomonas;sp.;B1001697
	511	Proteobacteria/Alphaproteobacteria/Caulobacterales/Hyphomonadaceae;Litorimonas;sp.;B1002377
	512	Bacteroidota/Bacteroidia/Flavobacteriales/Flavobacteriaceae;NS5 marine group;sp.;B1002096
	513	Proteobacteria/Alphaproteobacteria/SAR11 clade/Clade II;g_unassigned;sp.;B1002164
	514	Actinobacteriota/Acidimicrobiia/Microtrichales/Ilumatobacteraceae;Ilumatobacter;sp.;B1004317
	515	Cyanobacteria/Cyanobacteriia/Synechococcales/Synechococcales Incertae Sedis;Schizothrix LEGE 07164;sp.;B1001538
	516	Proteobacteria/Alphaproteobacteria/Rhodobacterales/Rhodobacteraceae;Ruegeria;sp.;B1002438
	517	Planctomycetota/Planctomycetes/Pirellulales/Pirellulaceae;Blastopirellula;sp.;B1001150
	518	Fusobacteriota/Fusobacteriia/Fusobacteriales/Fusobacteriaceae;Psychrilyobacter;sp.;B1001318
	519	Bacteroidota/Bacteroidia/Bacteroidales/Marinifilaceae;g_unassigned;sp.;B1001643
	520	Proteobacteria/Alphaproteobacteria/o_unassigned/f_unassigned;g_unassigned;sp.;B1001146
	521	Deinococcota/Deinococci/Deinococcales/Trueperaceae;Truepera;sp.;B1001403
	522	Fusobacteriota/Fusobacteriia/Fusobacteriales/Fusobacteriaceae;Psychrilyobacter;sp.;B1001933
	523	Proteobacteria/Alphaproteobacteria/Rhodospirillales/AEGEAN-169 marine group;g_unassigned;sp.;B1000484
	524	Proteobacteria/Gammaproteobacteria/Vibrionales/Vibrionaceae;Photobacterium;sp.;B1002251
	525	Proteobacteria/Gammaproteobacteria/Cellvibrionales/Porticoccaceae;SAR92 clade;sp.;B1001011
	526	Proteobacteria/Gammaproteobacteria/Vibrionales/Vibrionaceae;Vibrio;sp.;B1000779
	527	Proteobacteria/Alphaproteobacteria/Sphingomonadales/Sphingomonadaceae;Erythrobacter;sp.;B1001418
	528	Proteobacteria/Gammaproteobacteria/Vibrionales/Vibrionaceae;Vibrio;tapetis;B1001682
	529	Proteobacteria/Gammaproteobacteria/Cellvibrionales/Cellvibrionaceae;g_unassigned;sp.;B1001052
	530	Proteobacteria/Alphaproteobacteria/SAR11 clade/Clade II;g_unassigned;sp.;B1000428
	531	Proteobacteria/Gammaproteobacteria/Burkholderiales/Methylophilaceae;OM43 clade;sp.;B1000312
	532	Proteobacteria/Gammaproteobacteria/Vibrionales/Vibrionaceae;Photobacterium;sp.;B1001513
	533	Proteobacteria/Alphaproteobacteria/SAR11 clade/Clade II;g_unassigned;sp.;B1000335
	534	Verrucomicrobiota/Lentisphaeria/P.palmC41/f_unassigned;g_unassigned;sp.;B1001223
	535	Proteobacteria/Gammaproteobacteria/Alteromonadales/Psychromonadaceae;Psychromonas;sp.;B1001699
	536	Proteobacteria/Gammaproteobacteria/Vibrionales/Vibrionaceae;Photobacterium;sp.;B1001335
	537	Bacteroidota/Bacteroidia/Flavobacteriales/NS9 marine group;g_unassigned;sp.;B1001834
	538	Proteobacteria/Alphaproteobacteria/Parvibaculales/PS1 clade;g_unassigned;sp.;B1000436
	539	Bacteroidota/Bacteroidia/Flavobacteriales/NS9 marine group;g_unassigned;sp.;B1000315
	540	Proteobacteria/Gammaproteobacteria/Burkholderiales/Methylophilaceae;OM43 clade;sp.;B1000863
	541	Proteobacteria/Gammaproteobacteria/Alteromonadales/Colwelliaceae;Thalassotalea;sp.;B1001067
	542	Proteobacteria/Gammaproteobacteria/Cellvibrionales/Cellvibrionaceae;g_unassigned;sp.;B1001703
	543	Proteobacteria/Gammaproteobacteria/Oceanospirillales/Endozoicomonadaceae;Endozoicomonas;sp.;B1000934
	544	Bacteroidota/Bacteroidia/Flavobacteriales/NS9 marine group;g_unassigned;sp.;B1000097
	545	Proteobacteria/Gammaproteobacteria/Alteromonadales/Pseudoalteromonadaceae;Psychrosphaera;sp.;B1000930
	546	Proteobacteria/Gammaproteobacteria/Cellvibrionales/Cellvibrionaceae;g_unassigned;sp.;B1001415
	547	Bacteroidota/Bacteroidia/Flavobacteriales/Flavobacteriaceae;Aurantivirga;sp.;B1001897
	548	Bacteroidota/Bacteroidia/Flavobacteriales/Flavobacteriaceae;Aurantivirga;sp.;B1001065
	549	Proteobacteria/Gammaproteobacteria/SAR86 clade/f_unassigned;g_unassigned;sp.;B1000917
	550	Verrucomicrobiota/Verrucomicrobiae/Verrucomicrobiales/Rubritaleaceae;Rubritalea;sp.;B1001184
	551	Bacteroidota/Bacteroidia/Flavobacteriales/Flavobacteriaceae;Tenacibaculum;sp.;B1002506
	552	Proteobacteria/Alphaproteobacteria/SAR11 clade/Clade I;Clade Ia;sp.;B1000157
	553	Proteobacteria/Gammaproteobacteria/Alteromonadales/Shewanellaceae;Shewanella;fidelis;B1001767
	554	Patescibacteria/Gracilibacteria/JGI 0000069-P22/f_unassigned;g_unassigned;sp.;B1001030
	555	Proteobacteria/Gammaproteobacteria/Vibrionales/Vibrionaceae;Photobacterium;sp.;B1001371
	556	Planctomycetota/Planctomycetes/Pirellulales/Pirellulaceae;Rubripirellula;sp.;B1002114
	557	Proteobacteria/Alphaproteobacteria/Caulobacterales/Hyphomonadaceae;Litorimonas;sp.;B1001402
	558	Planctomycetota/Planctomycetes/Pirellulales/Pirellulaceae;Blastopirellula;sp.;B1001691
	559	Proteobacteria/Alphaproteobacteria/SAR11 clade/Clade I;Clade Ia;sp.;B1000134
	560	Proteobacteria/Gammaproteobacteria/o_unassigned/f_unassigned;g_unassigned;sp.;B1001939
	561	Proteobacteria/Gammaproteobacteria/Granulosicoccales/Granulosicoccaceae;Granulosicoccus;sp.;B1001276
	562	Bacteroidota/Bacteroidia/Flavobacteriales/Crocinitomicaceae;Fluviicola;sp.;B1001200
	563	Actinobacteriota/Acidimicrobiia/Actinomarinales/Actinomarinaceae;Candidatus Actinomarina;sp.;B1000043
	564	Proteobacteria/Gammaproteobacteria/Thiotrichales/Thiotrichaceae;Leucothrix;sp.;B1000995
	565	Proteobacteria/Alphaproteobacteria/SAR11 clade/Clade II;g_unassigned;sp.;B1000235
	566	Bacteroidota/Bacteroidia/Cytophagales/Cyclobacteriaceae;g_unassigned;sp.;B1001074
	567	Proteobacteria/Gammaproteobacteria/Thiotrichales/Thiotrichaceae;Leucothrix;sp.;B1000748
	568	Proteobacteria/Gammaproteobacteria/Arenicellales/Arenicellaceae;Perspicuibacter;sp.;B1001085
	569	Proteobacteria/Gammaproteobacteria/SAR86 clade/f_unassigned;g_unassigned;sp.;B1001314
	570	Proteobacteria/Gammaproteobacteria/Vibrionales/Vibrionaceae;Enterovibrio;sp.;B1001357
	571	Proteobacteria/Gammaproteobacteria/SAR86 clade/f_unassigned;g_unassigned;sp.;B1000927
	572	Proteobacteria/Alphaproteobacteria/SAR11 clade/Clade II;g_unassigned;sp.;B1000463
	573	Bacteroidota/Bacteroidia/Flavobacteriales/Flavobacteriaceae;NS5 marine group;sp.;B1001039
	574	Proteobacteria/Alphaproteobacteria/Rhodospirillales/AEGEAN-169 marine group;g_unassigned;sp.;B1000401
	575	Proteobacteria/Gammaproteobacteria/Alteromonadales/f_unassigned;g_unassigned;sp.;B1001746
	576	Bacteroidota/Bacteroidia/Flavobacteriales/NS9 marine group;g_unassigned;sp.;B1001346
	577	Proteobacteria/Gammaproteobacteria/Vibrionales/Vibrionaceae;Vibrio;tapetis;B1000980
	578	Bacteroidota/Bacteroidia/Flavobacteriales/Flavobacteriaceae;Wenyingzhuangia;sp.;B1000722
	579	Proteobacteria/Gammaproteobacteria/Alteromonadales/Shewanellaceae;Ferrimonas;marina;B1000663
	580	Proteobacteria/Gammaproteobacteria/Vibrionales/Vibrionaceae;Photobacterium;sp.;B1001589
	581	Cyanobacteria/Cyanobacteriia/Cyanobacteriales/Xenococcaceae;Pleurocapsa PCC-7319;sp.;B1002423
	582	Proteobacteria/Alphaproteobacteria/o_unassigned/f_unassigned;g_unassigned;sp.;B1003835
	583	Proteobacteria/Alphaproteobacteria/Rhodobacterales/Rhodobacteraceae;Dinoroseobacter;sp.;B1004110
	584	Proteobacteria/Gammaproteobacteria/Burkholderiales/Burkholderiaceae;Limnobacter;thiooxidans;B1001265
	585	Proteobacteria/Alphaproteobacteria/Rhizobiales/Rhizobiaceae;Lentilitoribacter;sp.;B1001686
	586	Proteobacteria/Alphaproteobacteria/Rhodobacterales/Rhodobacteraceae;Silicimonas;sp.;B1004667
	587	Proteobacteria/Gammaproteobacteria/Salinisphaerales/Solimonadaceae;Hydrocarboniphaga;sp.;B1002408
	588	Bacteroidota/Bacteroidia/Flavobacteriales/Flavobacteriaceae;Tenacibaculum;sp.;B1001836
	589	Proteobacteria/Alphaproteobacteria/Rhodobacterales/Rhodobacteraceae;Aliiroseovarius;sp.;B1001571
	590	Fusobacteriota/Fusobacteriia/Fusobacteriales/Fusobacteriaceae;Propionigenium;sp.;B1001491
	591	Bacteroidota/Bacteroidia/Flavobacteriales/Flavobacteriaceae;Tenacibaculum;sp.;B1000832
	592	Proteobacteria/Gammaproteobacteria/Cellvibrionales/Cellvibrionaceae;Agaribacterium;sp.;B1001585
	593	Proteobacteria/Gammaproteobacteria/Thiotrichales/Thiotrichaceae;Leucothrix;sp.;B1001349
	594	Proteobacteria/Alphaproteobacteria/Rhodobacterales/Rhodobacteraceae;Sulfitobacter;sp.;B1001594
	595	Proteobacteria/Alphaproteobacteria/Puniceispirillales/SAR116 clade;Candidatus Puniceispirillum;sp.;B1000928
	596	Proteobacteria/Alphaproteobacteria/Sphingomonadales/Sphingomonadaceae;Croceicoccus;sp.;B1002409
	597	Proteobacteria/Alphaproteobacteria/Caulobacterales/Hyphomonadaceae;Hellea;sp.;B1002207
	598	Bacteroidota/Bacteroidia/Cytophagales/Cyclobacteriaceae;g_unassigned;sp.;B1001380
	599	Proteobacteria/Gammaproteobacteria/Alteromonadales/Psychromonadaceae;Psychromonas;sp.;B1001321
	600	Bacteroidota/Bacteroidia/Chitinophagales/Saprospiraceae;g_unassigned;sp.;B1001532
	601	Proteobacteria/Gammaproteobacteria/Alteromonadales/Alteromonadaceae;Glaciecola;sp.;B1001633
	602	Bacteroidota/Bacteroidia/Chitinophagales/Saprospiraceae;g_unassigned;sp.;B1002269
	603	Proteobacteria/Gammaproteobacteria/Alteromonadales/Pseudoalteromonadaceae;Pseudoalteromonas;sp.;B1001451
	604	Proteobacteria/Gammaproteobacteria/Vibrionales/Vibrionaceae;Vibrio;tapetis;B1001183
	605	p_unassigned/c_unassigned/o_unassigned/f_unassigned;g_unassigned;sp.;B1001704
	606	Bacteroidota/Bacteroidia/Bacteroidales/Rikenellaceae;Alistipes;sp.;B1001721
	607	Bacteroidota/Bacteroidia/Bacteroidales/Prolixibacteraceae;Roseimarinus;sp.;B1002494
	608	Spirochaetota/Spirochaetia/Spirochaetales/Spirochaetaceae;g_unassigned;sp.;B1001728
	609	Proteobacteria/Gammaproteobacteria/Oceanospirillales/Nitrincolaceae;g_unassigned;sp.;B1002159
	610	Marinimicrobia (SAR406 clade)/c_unassigned/o_unassigned/f_unassigned;g_unassigned;sp.;B1000923
	611	Proteobacteria/Alphaproteobacteria/SAR11 clade/Clade I;Clade Ia;sp.;B1000195
	612	Proteobacteria/Alphaproteobacteria/Rhodobacterales/Rhodobacteraceae;Litoreibacter;sp.;B1002309
	613	Cyanobacteria/Cyanobacteriia/Synechococcales/Synechococcales Incertae Sedis;Schizothrix LEGE 07164;sp.;B1002411
	614	Cyanobacteria/Cyanobacteriia/Synechococcales/Synechococcales Incertae Sedis;Schizothrix LEGE 07164;sp.;B1001433
	615	Planctomycetota/Planctomycetes/Pirellulales/Pirellulaceae;Blastopirellula;sp.;B1003055
	616	Cyanobacteria/Cyanobacteriia/Phormidesmiales/Phormidesmiaceae;Acrophormium PCC-7375;sp.;B1003071
	617	Bacteroidota/Bacteroidia/Chitinophagales/Saprospiraceae;Portibacter;sp.;B1001820
	618	Patescibacteria/Gracilibacteria/o_unassigned/f_unassigned;g_unassigned;sp.;B1002331
	619	Proteobacteria/Alphaproteobacteria/Sphingomonadales/Sphingomonadaceae;Altererythrobacter;sp.;B1002144
	620	Proteobacteria/Gammaproteobacteria/Vibrionales/Vibrionaceae;Photobacterium;sp.;B1002228
	621	Verrucomicrobiota/Verrucomicrobiae/Verrucomicrobiales/Rubritaleaceae;Roseibacillus;sp.;B1002047
	622	Bacteroidota/Bacteroidia/Flavobacteriales/Flavobacteriaceae;Algitalea;sp.;B1001825
	623	Cyanobacteria/Cyanobacteriia/Cyanobacteriales/Xenococcaceae;Pleurocapsa PCC-7319;sp.;B1002058
	624	Proteobacteria/Alphaproteobacteria/Rickettsiales/S25-593;g_unassigned;sp.;B1000202
	625	Proteobacteria/Alphaproteobacteria/Puniceispirillales/SAR116 clade;g_unassigned;sp.;B1000804
	626	Verrucomicrobiota/Verrucomicrobiae/Verrucomicrobiales/Rubritaleaceae;Rubritalea;sp.;B1002011
	627	Bacteroidota/Bacteroidia/Bacteroidales/Prolixibacteraceae;Roseimarinus;sp.;B1001693
	628	Proteobacteria/Alphaproteobacteria/Puniceispirillales/SAR116 clade;Candidatus Puniceispirillum;sp.;B1000547
	629	Cyanobacteria/Cyanobacteriia/Phormidesmiales/Phormidesmiaceae;Phormidesmis ANT.LACV5.1;sp.;B1001462
	630	Bacteroidota/Bacteroidia/Flavobacteriales/Flavobacteriaceae;Polaribacter;sp.;B1001524
	631	Verrucomicrobiota/Lentisphaeria/P.palmC41/f_unassigned;g_unassigned;sp.;B1001326
	632	Spirochaetota/Spirochaetia/Spirochaetales/Spirochaetaceae;Spirochaeta 2;sp.;B1001611
	633	Cyanobacteria/Cyanobacteriia/Phormidesmiales/Phormidesmiaceae;Phormidesmis ANT.LACV5.1;sp.;B1001709
	634	Proteobacteria/Gammaproteobacteria/Cellvibrionales/Cellvibrionaceae;Marinagarivorans;sp.;B1001348
	635	Proteobacteria/Alphaproteobacteria/SAR11 clade/Clade III;g_unassigned;sp.;B1000354
	636	Proteobacteria/Alphaproteobacteria/SAR11 clade/Clade III;g_unassigned;sp.;B1000810
	637	Proteobacteria/Gammaproteobacteria/Ectothiorhodospirales/Ectothiorhodospiraceae;g_unassigned;sp.;B1000946
	638	Proteobacteria/Gammaproteobacteria/Thiotrichales/Thiotrichaceae;Leucothrix;sp.;B1001289
	639	Proteobacteria/Alphaproteobacteria/Rhodobacterales/Rhodobacteraceae;g_unassigned;sp.;B1002989
	640	Bacteroidota/Bacteroidia/Flavobacteriales/Flavobacteriaceae;Winogradskyella;sp.;B1001868
	641	Firmicutes/Bacilli/Entomoplasmatales/Spiroplasmataceae;Spiroplasma;ixodetis;B1001063
	642	Bacteroidota/Bacteroidia/Flavobacteriales/Flavobacteriaceae;Kordia;sp.;B1001484
	643	Proteobacteria/Gammaproteobacteria/Vibrionales/Vibrionaceae;Vibrio;mediterranei;B1001033
	644	Bacteroidota/Bacteroidia/Chitinophagales/Saprospiraceae;g_unassigned;sp.;B1001079
	645	Bacteroidota/Bacteroidia/Bacteroidales/Prolixibacteraceae;Roseimarinus;sp.;B1000856
	646	Proteobacteria/Gammaproteobacteria/Arenicellales/Arenicellaceae;Arenicella;sp.;B1002088
	647	Proteobacteria/Alphaproteobacteria/Sphingomonadales/Sphingomonadaceae;Parasphingopyxis;sp.;B1002705
	648	Verrucomicrobiota/Verrucomicrobiae/Verrucomicrobiales/Rubritaleaceae;Roseibacillus;sp.;B1004425
	649	Proteobacteria/Alphaproteobacteria/Rhizobiales/Stappiaceae;g_unassigned;sp.;B1003888
	650	Verrucomicrobiota/Verrucomicrobiae/Verrucomicrobiales/Rubritaleaceae;Rubritalea;sp.;B1005602
	651	Bacteroidota/Bacteroidia/Bacteroidales/Prolixibacteraceae;Roseimarinus;sp.;B1002826
	652	Verrucomicrobiota/Verrucomicrobiae/Verrucomicrobiales/Rubritaleaceae;Rubritalea;sp.;B1001540
	653	Bacteroidota/Bacteroidia/Bacteroidales/Marinifilaceae;g_unassigned;sp.;B1003301
	654	Cyanobacteria/Cyanobacteriia/Synechococcales/Synechococcales Incertae Sedis;Schizothrix LEGE 07164;sp.;B1002990
	655	Campilobacterota/Campylobacteria/Campylobacterales/Arcobacteraceae;Halarcobacter;sp.;B1003673
	656	Fusobacteriota/Fusobacteriia/Fusobacteriales/Fusobacteriaceae;Propionigenium;sp.;B1003288
	657	Bacteroidota/Bacteroidia/Flavobacteriales/Flavobacteriaceae;Lutimonas;sp.;B1002037
	658	Verrucomicrobiota/Verrucomicrobiae/Verrucomicrobiales/Rubritaleaceae;Rubritalea;sp.;B1001262
	659	Actinobacteriota/Acidimicrobiia/Microtrichales/Microtrichaceae;Sva0996 marine group;sp.;B1001010
	660	Proteobacteria/Alphaproteobacteria/o_unassigned/f_unassigned;g_unassigned;sp.;B1001667
	661	Bacteroidota/Bacteroidia/Chitinophagales/Saprospiraceae;Rubidimonas;sp.;B1001753
	662	Proteobacteria/Gammaproteobacteria/Granulosicoccales/Granulosicoccaceae;Granulosicoccus;sp.;B1001552
	663	Fusobacteriota/Fusobacteriia/Fusobacteriales/Fusobacteriaceae;Propionigenium;sp.;B1001629
	664	Proteobacteria/Gammaproteobacteria/Thiotrichales/Thiotrichaceae;Thiothrix;sp.;B1001002
	665	Proteobacteria/Gammaproteobacteria/Alteromonadales/Shewanellaceae;g_unassigned;sp.;B1001663
	666	Marinimicrobia (SAR406 clade)/c_unassigned/o_unassigned/f_unassigned;g_unassigned;sp.;B1000167
	667	Proteobacteria/Gammaproteobacteria/Alteromonadales/Pseudoalteromonadaceae;Psychrosphaera;sp.;B1002333
	668	Proteobacteria/Gammaproteobacteria/Pseudomonadales/Moraxellaceae;Acinetobacter;venetianus;B1003043
	669	Bdellovibrionota/Bdellovibrionia/Bacteriovoracales/Bacteriovoracaceae;g_unassigned;sp.;B1002646
	670	Proteobacteria/Gammaproteobacteria/Alteromonadales/Shewanellaceae;Shewanella;sp.;B1001632
	671	Campilobacterota/Campylobacteria/Campylobacterales/Arcobacteraceae;g_unassigned;sp.;B1002063
	672	Bacteroidota/Bacteroidia/Chitinophagales/Saprospiraceae;g_unassigned;sp.;B1003996
	673	Bacteroidota/Bacteroidia/Flavobacteriales/NS9 marine group;g_unassigned;sp.;B1002698
	674	Proteobacteria/Gammaproteobacteria/Cellvibrionales/Porticoccaceae;SAR92 clade;sp.;B1002689
	675	Bacteroidota/Bacteroidia/Bacteroidales/Prolixibacteraceae;Roseimarinus;sp.;B1003133
	676	Bacteroidota/Bacteroidia/Flavobacteriales/Flavobacteriaceae;Flavicella;sp.;B1002157
	677	Proteobacteria/Gammaproteobacteria/Vibrionales/Vibrionaceae;Vibrio;splendidus;B1001116
	678	Bacteroidota/Bacteroidia/Bacteroidales/Marinifilaceae;g_unassigned;sp.;B1001474
	679	Proteobacteria/Alphaproteobacteria/Rhodobacterales/Rhodobacteraceae;g_unassigned;sp.;B1001461
	680	Proteobacteria/Alphaproteobacteria/Rickettsiales/S25-593;g_unassigned;sp.;B1000337
	681	Bacteroidota/Bacteroidia/Flavobacteriales/Flavobacteriaceae;NS5 marine group;sp.;B1000872
	682	Bacteroidota/Bacteroidia/Flavobacteriales/Flavobacteriaceae;g_unassigned;sp.;B1002353
	683	Proteobacteria/Alphaproteobacteria/SAR11 clade/Clade I;Clade Ia;sp.;B1000249
	684	Bacteroidota/Bacteroidia/Chitinophagales/Saprospiraceae;Lewinella;sp.;B1001307
	685	Proteobacteria/Gammaproteobacteria/Vibrionales/Vibrionaceae;Vibrio;sp.;B1001391
	686	Bacteroidota/Bacteroidia/Flavobacteriales/NS9 marine group;g_unassigned;sp.;B1000422
	687	Proteobacteria/Gammaproteobacteria/Oceanospirillales/Nitrincolaceae;Amphritea;ceti;B1002594
	688	Verrucomicrobiota/Verrucomicrobiae/Verrucomicrobiales/Rubritaleaceae;Rubritalea;sp.;B1001495
	689	Proteobacteria/Gammaproteobacteria/Cellvibrionales/Cellvibrionaceae;Candidatus Endobugula;sp.;B1001919
	690	Spirochaetota/Spirochaetia/Spirochaetales/Spirochaetaceae;Spirochaeta 2;sp.;B1002069
	691	Bacteroidota/Bacteroidia/Bacteroidales/Prolixibacteraceae;Roseimarinus;sp.;B1001546
	692	Bacteroidota/Bacteroidia/Cytophagales/Cyclobacteriaceae;g_unassigned;sp.;B1001280
	693	Proteobacteria/Gammaproteobacteria/OM182 clade/f_unassigned;g_unassigned;sp.;B1000624
	694	Proteobacteria/Gammaproteobacteria/Cellvibrionales/Cellvibrionaceae;g_unassigned;sp.;B1001890
	695	Proteobacteria/Alphaproteobacteria/SAR11 clade/Clade I;Clade Ia;sp.;B1001512
	696	Proteobacteria/Gammaproteobacteria/Thiotrichales/Thiotrichaceae;Leucothrix;sp.;B1005643
	697	Desulfobacterota/Desulfobulbia/Desulfobulbales/Desulfocapsaceae;Desulfotalea;sp.;B1003192
	698	Cyanobacteria/Cyanobacteriia/Cyanobacteriales/Xenococcaceae;Pleurocapsa PCC-7319;sp.;B1003431
	699	Verrucomicrobiota/Verrucomicrobiae/Verrucomicrobiales/Rubritaleaceae;Rubritalea;sp.;B1003053
	700	Deinococcota/Deinococci/Deinococcales/Trueperaceae;Truepera;sp.;B1003128
	701	Verrucomicrobiota/Verrucomicrobiae/Verrucomicrobiales/Rubritaleaceae;Rubritalea;sp.;B1004426
	702	Proteobacteria/Alphaproteobacteria/o_unassigned/f_unassigned;g_unassigned;sp.;B1002137
	703	Verrucomicrobiota/Verrucomicrobiae/Verrucomicrobiales/DEV007;g_unassigned;sp.;B1002733
	704	Proteobacteria/Gammaproteobacteria/Thiotrichales/Thiotrichaceae;Cocleimonas;sp.;B1006005
	705	Bacteroidota/Bacteroidia/Chitinophagales/Saprospiraceae;g_unassigned;sp.;B1006604
	706	Cyanobacteria/Cyanobacteriia/Phormidesmiales/Phormidesmiaceae;Phormidesmis ANT.LACV5.1;sp.;B1003433
	707	Verrucomicrobiota/Verrucomicrobiae/Verrucomicrobiales/Rubritaleaceae;Rubritalea;sp.;B1004366
	708	Bacteroidota/Bacteroidia/Sphingobacteriales/NS11-12 marine group;g_unassigned;sp.;B1004000
	709	Bacteroidota/Bacteroidia/Flavobacteriales/Cryomorphaceae;NS10 marine group;sp.;B1002688
	710	Bacteroidota/Bacteroidia/Flavobacteriales/Flavobacteriaceae;Aurantivirga;sp.;B1003860
	711	Verrucomicrobiota/Verrucomicrobiae/Verrucomicrobiales/Rubritaleaceae;Rubritalea;sp.;B1002671
	712	Proteobacteria/Alphaproteobacteria/Rhodobacterales/Rhodobacteraceae;Loktanella;sp.;B1002364
	713	Proteobacteria/Gammaproteobacteria/Vibrionales/Vibrionaceae;Vibrio;sp.;B1002334
	714	Proteobacteria/Alphaproteobacteria/Rhizobiales/Hyphomicrobiaceae;g_unassigned;sp.;B1003536
	715	Proteobacteria/Alphaproteobacteria/SAR11 clade/Clade I;Clade Ia;sp.;B1000233
	716	Verrucomicrobiota/Verrucomicrobiae/Verrucomicrobiales/Rubritaleaceae;Rubritalea;sp.;B1001778
	717	Proteobacteria/Alphaproteobacteria/Rhodobacterales/Rhodobacteraceae;Roseobacter clade NAC11-7 lineage;sp.;B1004662
	718	Proteobacteria/Gammaproteobacteria/Burkholderiales/Methylophilaceae;OM43 clade;sp.;B1000243
	719	Proteobacteria/Alphaproteobacteria/Holosporales/Holosporaceae;g_unassigned;sp.;B1003042
	720	Patescibacteria/Gracilibacteria/Absconditabacteriales (SR1)/f_unassigned;g_unassigned;sp.;B1003199
	721	Bacteroidota/Bacteroidia/Cytophagales/Cyclobacteriaceae;g_unassigned;sp.;B1001742
	722	Proteobacteria/Gammaproteobacteria/Vibrionales/Vibrionaceae;Enterovibrio;sp.;B1003085
	723	Patescibacteria/Parcubacteria/Candidatus Kaiserbacteria/f_unassigned;g_unassigned;sp.;B1003097
	724	Proteobacteria/Alphaproteobacteria/Rhodobacterales/Rhodobacteraceae;Planktotalea;sp.;B1001794
	725	Bacteroidota/Bacteroidia/Flavobacteriales/Cryomorphaceae;Cryomorpha;sp.;B1002446
	726	Bacteroidota/Bacteroidia/Bacteroidales/Marinifilaceae;g_unassigned;sp.;B1006646
	727	Proteobacteria/Alphaproteobacteria/Rhodobacterales/Rhodobacteraceae;Sulfitobacter;sp.;B1001370
	728	Proteobacteria/Gammaproteobacteria/Vibrionales/Vibrionaceae;Photobacterium;profundum;B1002613
	729	Verrucomicrobiota/Lentisphaeria/P.palmC41/f_unassigned;g_unassigned;sp.;B1002248
	730	Proteobacteria/Gammaproteobacteria/Granulosicoccales/Granulosicoccaceae;Granulosicoccus;sp.;B1001514
	731	Proteobacteria/Gammaproteobacteria/Vibrionales/Vibrionaceae;Vibrio;sp.;B1001722
	732	Proteobacteria/Gammaproteobacteria/Vibrionales/Vibrionaceae;Vibrio;superstes;B1001337
	733	Bacteroidota/Bacteroidia/Flavobacteriales/NS9 marine group;g_unassigned;sp.;B1001073
	734	Proteobacteria/Alphaproteobacteria/Rhodobacterales/Rhodobacteraceae;Roseobacter clade CHAB-I-5 lineage;sp.;B1003007
	735	Proteobacteria/Gammaproteobacteria/Cellvibrionales/Spongiibacteraceae;Sinobacterium;sp.;B1001489
	736	Fibrobacterota/Fibrobacteria/Fibrobacterales/Fibrobacteraceae;g_unassigned;sp.;B1003540
	737	Proteobacteria/Gammaproteobacteria/Burkholderiales/Methylophilaceae;OM43 clade;sp.;B1000425
	738	Bacteroidota/Bacteroidia/Chitinophagales/Saprospiraceae;g_unassigned;sp.;B1004070
	739	Proteobacteria/Alphaproteobacteria/SAR11 clade/Clade II;g_unassigned;sp.;B1000679
	740	Proteobacteria/Gammaproteobacteria/Vibrionales/Vibrionaceae;Vibrio;sp.;B1001623
	741	Proteobacteria/Alphaproteobacteria/Puniceispirillales/SAR116 clade;g_unassigned;sp.;B1000886
	742	Proteobacteria/Gammaproteobacteria/Alteromonadales/Alteromonadaceae;Neiella;marina;B1002265
	743	Bacteroidota/Bacteroidia/Flavobacteriales/NS9 marine group;g_unassigned;sp.;B1002481
	744	Firmicutes/Clostridia/Lachnospirales/Lachnospiraceae;Lachnoclostridium;sp.;B1002844
	745	Bacteroidota/Bacteroidia/Chitinophagales/Saprospiraceae;Rubidimonas;sp.;B1003114
	746	Verrucomicrobiota/Verrucomicrobiae/Verrucomicrobiales/Rubritaleaceae;Rubritalea;sp.;B1001172
	747	Proteobacteria/Gammaproteobacteria/Alteromonadales/Pseudoalteromonadaceae;Psychrosphaera;sp.;B1002611
	748	Bacteroidota/Bacteroidia/Bacteroidales/Marinifilaceae;g_unassigned;sp.;B1001469
	749	Bacteroidota/Bacteroidia/Flavobacteriales/Cryomorphaceae;g_unassigned;sp.;B1002825
	750	Proteobacteria/Alphaproteobacteria/Rhodobacterales/Rhodobacteraceae;Yoonia-Loktanella;sp.;B1001180
	751	Proteobacteria/Gammaproteobacteria/Oceanospirillales/Marinomonadaceae;Marinomonas;ushuaiensis;B1001840
	752	Firmicutes/Clostridia/Peptostreptococcales-Tissierellales/Fusibacteraceae;Fusibacter;sp.;B1002141
	753	Proteobacteria/Gammaproteobacteria/Granulosicoccales/Granulosicoccaceae;Granulosicoccus;sp.;B1003396
	754	Bacteroidota/Bacteroidia/Flavobacteriales/NS9 marine group;g_unassigned;sp.;B1001206
	755	Proteobacteria/Alphaproteobacteria/Rhodobacterales/Rhodobacteraceae;g_unassigned;sp.;B1002557
	756	Proteobacteria/Gammaproteobacteria/Alteromonadales/Pseudoalteromonadaceae;Pseudoalteromonas;spongiae;B1000351
	757	Proteobacteria/Alphaproteobacteria/Puniceispirillales/SAR116 clade;g_unassigned;sp.;B1000768
	758	Bacteroidota/Bacteroidia/Bacteroidales/Prolixibacteraceae;Roseimarinus;sp.;B1001298
	759	Bacteroidota/Bacteroidia/Flavobacteriales/Flavobacteriaceae;g_unassigned;sp.;B1002062
	760	Desulfobacterota/Desulfobulbia/Desulfobulbales/Desulfocapsaceae;Desulfotalea;sp.;B1001488
	761	Proteobacteria/Gammaproteobacteria/Cellvibrionales/Cellvibrionaceae;g_unassigned;sp.;B1001950
	762	Proteobacteria/Alphaproteobacteria/Rhizobiales/Rhizobiaceae;Allorhizobium-Neorhizobium-Pararhizobium-Rhizobium;sp.;B1001645
	763	Proteobacteria/Gammaproteobacteria/Alteromonadales/Psychromonadaceae;Psychromonas;sp.;B1001255
	764	Bacteroidota/Bacteroidia/Flavobacteriales/Cryomorphaceae;NS10 marine group;sp.;B1001127
	765	Proteobacteria/Gammaproteobacteria/Alteromonadales/Colwelliaceae;Thalassotalea;sp.;B1002250
	766	Proteobacteria/Gammaproteobacteria/Alteromonadales/Alteromonadaceae;Aestuariibacter;sp.;B1002380
	767	Proteobacteria/Alphaproteobacteria/Rhodobacterales/Rhodobacteraceae;HIMB11;sp.;B1001082
	768	Bacteroidota/Bacteroidia/Flavobacteriales/Flavobacteriaceae;Tenacibaculum;sp.;B1001824
	769	Proteobacteria/Gammaproteobacteria/Burkholderiales/Comamonadaceae;Acidovorax;sp.;B1003047
	770	Proteobacteria/Gammaproteobacteria/UBA10353 marine group/f_unassigned;g_unassigned;sp.;B1005415
	771	Patescibacteria/Saccharimonadia/Saccharimonadales/f_unassigned;g_unassigned;sp.;B1004827
	772	Chloroflexi/Anaerolineae/Caldilineales/Caldilineaceae;g_unassigned;sp.;B1004684
	773	Actinobacteriota/Acidimicrobiia/Microtrichales/Ilumatobacteraceae;Ilumatobacter;nonamiensis;B1004616
	774	Cyanobacteria/Cyanobacteriia/Cyanobacteriales/Xenococcaceae;Chroococcidiopsis PCC-6712;sp.;B1004816
	775	Bacteroidota/Bacteroidia/Chitinophagales/Saprospiraceae;g_unassigned;sp.;B1006908
	776	Patescibacteria/Gracilibacteria/o_unassigned/f_unassigned;g_unassigned;sp.;B1006126
	777	Actinobacteriota/Acidimicrobiia/Microtrichales/Microtrichaceae;Sva0996 marine group;sp.;B1003635
	778	Desulfobacterota/Desulfobulbia/Desulfobulbales/Desulfocapsaceae;Desulfotalea;sp.;B1006633
	779	Proteobacteria/Gammaproteobacteria/Alteromonadales/Moritellaceae;Paramoritella;sp.;B1003166
	780	Bacteroidota/Bacteroidia/Flavobacteriales/Flavobacteriaceae;Aurantivirga;sp.;B1003728
	781	Desulfobacterota/Desulfobulbia/Desulfobulbales/Desulfocapsaceae;Desulfotalea;sp.;B1004373
	782	Proteobacteria/Gammaproteobacteria/Vibrionales/Vibrionaceae;Photobacterium;sp.;B1002076
	783	Patescibacteria/Parcubacteria/Candidatus Campbellbacteria/f_unassigned;g_unassigned;sp.;B1003666
	784	Proteobacteria/Gammaproteobacteria/Thiotrichales/Thiotrichaceae;Thiothrix;sp.;B1002758
	785	Proteobacteria/Alphaproteobacteria/o_unassigned/f_unassigned;g_unassigned;sp.;B1001339
	786	Actinobacteriota/Acidimicrobiia/Microtrichales/Microtrichaceae;Sva0996 marine group;sp.;B1003112
	787	Proteobacteria/Gammaproteobacteria/Alteromonadales/Shewanellaceae;Shewanella;surugensis;B1004903
	788	Bacteroidota/Bacteroidia/Bacteroidales/Marinifilaceae;g_unassigned;sp.;B1005129
	789	Proteobacteria/Gammaproteobacteria/Vibrionales/Vibrionaceae;Vibrio;cyclitrophicus;B1001479
	790	Proteobacteria/Gammaproteobacteria/Oceanospirillales/Endozoicomonadaceae;Endozoicomonas;montiporae;B1004028
	791	Proteobacteria/Gammaproteobacteria/Granulosicoccales/Granulosicoccaceae;Granulosicoccus;sp.;B1004064
	792	Proteobacteria/Alphaproteobacteria/Puniceispirillales/SAR116 clade;g_unassigned;sp.;B1000606
	793	Proteobacteria/Gammaproteobacteria/Vibrionales/Vibrionaceae;Photobacterium;sp.;B1002100
	794	Bacteroidota/Bacteroidia/Chitinophagales/Saprospiraceae;Rubidimonas;sp.;B1002325
	795	Proteobacteria/Alphaproteobacteria/Caulobacterales/Hyphomonadaceae;Hellea;sp.;B1003430
	796	Verrucomicrobiota/Lentisphaeria/P.palmC41/f_unassigned;g_unassigned;sp.;B1005824
	797	Proteobacteria/Gammaproteobacteria/Salinisphaerales/Solimonadaceae;g_unassigned;sp.;B1001783
	798	Bacteroidota/Bacteroidia/Chitinophagales/37-13;g_unassigned;sp.;B1001964
	799	Proteobacteria/Alphaproteobacteria/Rhodobacterales/Rhodobacteraceae;g_unassigned;sp.;B1001160
	800	Proteobacteria/Gammaproteobacteria/Vibrionales/Vibrionaceae;Photobacterium;sp.;B1001881
	801	Bacteroidota/Bacteroidia/Flavobacteriales/Flavobacteriaceae;Polaribacter;sp.;B1003817
	802	Proteobacteria/Gammaproteobacteria/Oceanospirillales/Pseudohongiellaceae;Pseudohongiella;sp.;B1001677
	803	Proteobacteria/Gammaproteobacteria/SAR86 clade/f_unassigned;g_unassigned;sp.;B1000619
	804	Bacteroidota/Bacteroidia/Flavobacteriales/Flavobacteriaceae;Croceitalea;sp.;B1002569
	805	Proteobacteria/Gammaproteobacteria/Arenicellales/Arenicellaceae;Arenicella;sp.;B1003325
	806	Proteobacteria/Alphaproteobacteria/Rhodobacterales/Rhodobacteraceae;Planktotalea;sp.;B1001716
	807	Proteobacteria/Gammaproteobacteria/Vibrionales/Vibrionaceae;Vibrio;gallaecicus;B1001696
	808	Proteobacteria/Gammaproteobacteria/Oceanospirillales/Endozoicomonadaceae;Endozoicomonas;sp.;B1003704
	809	Proteobacteria/Alphaproteobacteria/Rhizobiales/f_unassigned;g_unassigned;sp.;B1002239
	810	Proteobacteria/Alphaproteobacteria/Puniceispirillales/SAR116 clade;g_unassigned;sp.;B1004103
	811	Proteobacteria/Gammaproteobacteria/Gammaproteobacteria Incertae Sedis/Unknown Family;Marinicella;sp.;B1005015
	812	Planctomycetota/Planctomycetes/Pirellulales/Pirellulaceae;Blastopirellula;sp.;B1002566
	813	Bacteroidota/Bacteroidia/Chitinophagales/Saprospiraceae;g_unassigned;sp.;B1003008
	814	Cyanobacteria/Cyanobacteriia/Synechococcales/Cyanobiaceae;Synechococcus CC9902;sp.;B1000137
	815	Desulfobacterota/Desulfobulbia/Desulfobulbales/Desulfocapsaceae;Desulfotalea;sp.;B1001994
	816	Fusobacteriota/Fusobacteriia/Fusobacteriales/Fusobacteriaceae;Propionigenium;sp.;B1003276
	817	Bacteroidota/Bacteroidia/Flavobacteriales/Flavobacteriaceae;NS4 marine group;sp.;B1000740
	818	Bacteroidota/Bacteroidia/Chitinophagales/Saprospiraceae;g_unassigned;sp.;B1001029
	819	Campilobacterota/Campylobacteria/Campylobacterales/Sulfurimonadaceae;Sulfurimonas;sp.;B1001430
	820	Proteobacteria/Gammaproteobacteria/Alteromonadales/f_unassigned;g_unassigned;sp.;B1001799
	821	Bacteroidota/Bacteroidia/Flavobacteriales/Flavobacteriaceae;NS4 marine group;sp.;B1001856
	822	Bacteroidota/Bacteroidia/Flavobacteriales/Cryomorphaceae;g_unassigned;sp.;B1000446
	823	Proteobacteria/Alphaproteobacteria/SAR11 clade/Clade II;g_unassigned;sp.;B1004290
	824	Verrucomicrobiota/Kiritimatiellae/Kiritimatiellales/Kiritimatiellaceae;g_unassigned;sp.;B1002955
	825	Bacteroidota/Bacteroidia/Bacteroidales/Prolixibacteraceae;Roseimarinus;sp.;B1002404
	826	Proteobacteria/Gammaproteobacteria/Granulosicoccales/Granulosicoccaceae;Granulosicoccus;sp.;B1002754
	827	Planctomycetota/Planctomycetes/Pirellulales/Pirellulaceae;Blastopirellula;sp.;B1002154
	828	Proteobacteria/Alphaproteobacteria/Puniceispirillales/SAR116 clade;g_unassigned;sp.;B1000216
	829	Bacteroidota/Bacteroidia/Flavobacteriales/Flavobacteriaceae;Lacinutrix;sp.;B1002789
	830	Proteobacteria/Gammaproteobacteria/SAR86 clade/f_unassigned;g_unassigned;sp.;B1000340
	831	Proteobacteria/Gammaproteobacteria/Oceanospirillales/Oleiphilaceae;Oleiphilus;sp.;B1001466
	832	Proteobacteria/Gammaproteobacteria/Alteromonadales/Colwelliaceae;Colwellia;sp.;B1004270
	833	Proteobacteria/Gammaproteobacteria/SAR86 clade/f_unassigned;g_unassigned;sp.;B1000113
	834	Proteobacteria/Gammaproteobacteria/Alteromonadales/Colwelliaceae;Thalassotalea;sp.;B1005402
	835	Bdellovibrionota/Bdellovibrionia/Bacteriovoracales/Bacteriovoracaceae;Peredibacter;sp.;B1002425
	836	Proteobacteria/Gammaproteobacteria/Francisellales/Francisellaceae;g_unassigned;sp.;B1001454
	837	Campilobacterota/Campylobacteria/Campylobacterales/Arcobacteraceae;Halarcobacter;sp.;B1001286
	838	Campilobacterota/Campylobacteria/Campylobacterales/Sulfurimonadaceae;Sulfurimonas;sp.;B1004985
	839	Bacteroidota/Rhodothermia/Balneolales/Balneolaceae;Balneola;sp.;B1001334
	840	Proteobacteria/Gammaproteobacteria/o_unassigned/f_unassigned;g_unassigned;sp.;B1002323
	841	Bacteroidota/Bacteroidia/Flavobacteriales/Cryomorphaceae;g_unassigned;sp.;B1000880
	842	Fibrobacterota/Fibrobacteria/Fibrobacterales/Fibrobacteraceae;g_unassigned;sp.;B1002590
	843	Bacteroidota/Bacteroidia/Flavobacteriales/NS9 marine group;g_unassigned;sp.;B1000967
	844	Proteobacteria/Alphaproteobacteria/Caulobacterales/Hyphomonadaceae;g_unassigned;sp.;B1003328
	845	Verrucomicrobiota/Verrucomicrobiae/Opitutales/Puniceicoccaceae;Pelagicoccus;sp.;B1001688
	846	Proteobacteria/Gammaproteobacteria/Oceanospirillales/Litoricolaceae;Litoricola;marina;B1001729
	847	Bacteroidota/Bacteroidia/Flavobacteriales/f_unassigned;g_unassigned;sp.;B1003014
	848	Campilobacterota/Campylobacteria/Campylobacterales/Arcobacteraceae;g_unassigned;sp.;B1001550
	849	Bacteroidota/Bacteroidia/Cytophagales/Cyclobacteriaceae;g_unassigned;sp.;B1001754
	850	Bacteroidota/Bacteroidia/Cytophagales/Cyclobacteriaceae;Reichenbachiella;versicolor;B1001234
	851	Patescibacteria/Parcubacteria/Candidatus Kaiserbacteria/f_unassigned;g_unassigned;sp.;B1004162
	852	Proteobacteria/Gammaproteobacteria/Gammaproteobacteria Incertae Sedis/Unknown Family;Candidatus Berkiella;sp.;B1005278
	853	Bacteroidota/Bacteroidia/Flavobacteriales/Cryomorphaceae;g_unassigned;sp.;B1003670
	854	Bacteroidota/Bacteroidia/Flavobacteriales/Flavobacteriaceae;Bizionia;sp.;B1002027
	855	Campilobacterota/Campylobacteria/Campylobacterales/Arcobacteraceae;Poseidonibacter;sp.;B1003036
	856	Bacteroidota/Bacteroidia/Flavobacteriales/Flavobacteriaceae;NS4 marine group;sp.;B1000706
	857	Patescibacteria/Gracilibacteria/JGI 0000069-P22/f_unassigned;g_unassigned;sp.;B1004172
	858	Proteobacteria/Alphaproteobacteria/Rhodobacterales/Rhodobacteraceae;Planktomarina;sp.;B1002153
	859	Cyanobacteria/Cyanobacteriia/Cyanobacteriales/Xenococcaceae;Pleurocapsa PCC-7319;sp.;B1006400
	860	Patescibacteria/Saccharimonadia/Saccharimonadales/f_unassigned;g_unassigned;sp.;B1003773
	861	Proteobacteria/Gammaproteobacteria/Tenderiales/Tenderiaceae;Candidatus Tenderia;sp.;B1007099
	862	Proteobacteria/Alphaproteobacteria/o_unassigned/f_unassigned;g_unassigned;sp.;B1006112
	863	Verrucomicrobiota/Verrucomicrobiae/Verrucomicrobiales/Rubritaleaceae;Roseibacillus;sp.;B1003777
	864	Proteobacteria/Gammaproteobacteria/Vibrionales/Vibrionaceae;Photobacterium;sp.;B1002023
	865	Proteobacteria/Alphaproteobacteria/Rhizobiales/Stappiaceae;g_unassigned;sp.;B1004381
	866	Verrucomicrobiota/Kiritimatiellae/Kiritimatiellales/Kiritimatiellaceae;g_unassigned;sp.;B1004832
	867	Bacteroidota/Bacteroidia/Bacteroidales/Bacteroidaceae;Bacteroides;sp.;B1004843
	868	Bacteroidota/Bacteroidia/Flavobacteriales/NS9 marine group;g_unassigned;sp.;B1007052
	869	Bacteroidota/Bacteroidia/Chitinophagales/Saprospiraceae;g_unassigned;sp.;B1001642
	870	Bacteroidota/Bacteroidia/Flavobacteriales/Flavobacteriaceae;Algitalea;sp.;B1006156
	871	Planctomycetota/Planctomycetes/Pirellulales/Pirellulaceae;Blastopirellula;sp.;B1006628
	872	Proteobacteria/Alphaproteobacteria/Rhodobacterales/Rhodobacteraceae;Amylibacter;sp.;B1001735
	873	Verrucomicrobiota/Verrucomicrobiae/Verrucomicrobiales/Rubritaleaceae;Rubritalea;sp.;B1005607
	874	Bacteroidota/Bacteroidia/Flavobacteriales/Flavobacteriaceae;g_unassigned;sp.;B1005248
	875	Verrucomicrobiota/Verrucomicrobiae/Verrucomicrobiales/Rubritaleaceae;Rubritalea;sp.;B1005959
	876	Patescibacteria/Gracilibacteria/JGI 0000069-P22/f_unassigned;g_unassigned;sp.;B1004595
	877	Planctomycetota/Planctomycetes/Pirellulales/Pirellulaceae;Blastopirellula;sp.;B1004463
	878	Proteobacteria/Alphaproteobacteria/Rhodobacterales/Rhodobacteraceae;Planktotalea;sp.;B1005521
	879	Proteobacteria/Gammaproteobacteria/Cellvibrionales/Halieaceae;OM60(NOR5) clade;sp.;B1003985
	880	Actinobacteriota/Acidimicrobiia/Actinomarinales/f_unassigned;g_unassigned;sp.;B1005803
	881	Cyanobacteria/Cyanobacteriia/Leptolyngbyales/Leptolyngbyaceae;g_unassigned;sp.;B1005581
	882	Actinobacteriota/Acidimicrobiia/Microtrichales/Microtrichaceae;Sva0996 marine group;sp.;B1004720
	883	Verrucomicrobiota/Verrucomicrobiae/Verrucomicrobiales/Rubritaleaceae;Roseibacillus;sp.;B1003748
	884	Proteobacteria/Alphaproteobacteria/Rhodobacterales/Rhodobacteraceae;g_unassigned;sp.;B1006685
	885	Verrucomicrobiota/Verrucomicrobiae/Verrucomicrobiales/Rubritaleaceae;Rubritalea;sp.;B1002401
	886	Proteobacteria/Alphaproteobacteria/Rhodobacterales/Rhodobacteraceae;g_unassigned;sp.;B1005350
	887	Proteobacteria/Gammaproteobacteria/pItb-vmat-80/f_unassigned;g_unassigned;sp.;B1005573
	888	Proteobacteria/Gammaproteobacteria/Thiotrichales/Thiotrichaceae;Thiothrix;sp.;B1004257
	889	Proteobacteria/Alphaproteobacteria/Caulobacterales/Hyphomonadaceae;g_unassigned;sp.;B1002629
	890	Proteobacteria/Gammaproteobacteria/Arenicellales/Arenicellaceae;Perspicuibacter;marinus;B1002853
	891	Proteobacteria/Gammaproteobacteria/Vibrionales/Vibrionaceae;Vibrio;crassostreae;B1000816
	892	Proteobacteria/Gammaproteobacteria/Arenicellales/Arenicellaceae;Perspicuibacter;sp.;B1001961
	893	Verrucomicrobiota/Verrucomicrobiae/Verrucomicrobiales/DEV007;g_unassigned;sp.;B1005308
	894	Bacteroidota/Bacteroidia/Bacteroidales/Prolixibacteraceae;g_unassigned;sp.;B1002571
	895	Proteobacteria/Alphaproteobacteria/Caulobacterales/Hyphomonadaceae;Litorimonas;sp.;B1002809
	896	Patescibacteria/Gracilibacteria/JGI 0000069-P22/f_unassigned;g_unassigned;sp.;B1005130
	897	Campilobacterota/Campylobacteria/Campylobacterales/Arcobacteraceae;g_unassigned;sp.;B1002142
	898	Bacteroidota/Bacteroidia/Chitinophagales/Saprospiraceae;Lewinella;sp.;B1002243
	899	Bacteroidota/Bacteroidia/Flavobacteriales/Flavobacteriaceae;Tenacibaculum;sp.;B1002341
	900	Proteobacteria/Gammaproteobacteria/Vibrionales/Vibrionaceae;Vibrio;scophthalmi;B1005261
	901	Planctomycetota/OM190/o_unassigned/f_unassigned;g_unassigned;sp.;B1003639
	902	Actinobacteriota/Acidimicrobiia/Actinomarinales/Actinomarinaceae;Candidatus Actinomarina;sp.;B1000283
	903	Proteobacteria/Alphaproteobacteria/Puniceispirillales/SAR116 clade;g_unassigned;sp.;B1000728
	904	Proteobacteria/Alphaproteobacteria/Micavibrionales/Micavibrionaceae;g_unassigned;sp.;B1002921
	905	Desulfobacterota/Desulfobulbia/Desulfobulbales/Desulfocapsaceae;Desulfotalea;sp.;B1005244
	906	Bacteroidota/Bacteroidia/Chitinophagales/Saprospiraceae;Rubidimonas;sp.;B1001437
	907	Proteobacteria/Alphaproteobacteria/Rhodobacterales/Rhodobacteraceae;g_unassigned;sp.;B1002383
	908	Proteobacteria/Gammaproteobacteria/Alteromonadales/Alteromonadaceae;Glaciecola;sp.;B1002306
	909	Proteobacteria/Alphaproteobacteria/Rhodospirillales/f_unassigned;g_unassigned;sp.;B1004659
	910	Patescibacteria/Parcubacteria/Candidatus Kaiserbacteria/f_unassigned;g_unassigned;sp.;B1004880
	911	Desulfobacterota/Desulfobulbia/Desulfobulbales/Desulfocapsaceae;Desulfotalea;sp.;B1003910
	912	Proteobacteria/Gammaproteobacteria/Vibrionales/Vibrionaceae;Aliivibrio;fischeri;B1004174
	913	Proteobacteria/Gammaproteobacteria/Cellvibrionales/Halieaceae;OM60(NOR5) clade;sp.;B1003531
	914	Proteobacteria/Gammaproteobacteria/SAR86 clade/f_unassigned;g_unassigned;sp.;B1001811
	915	Proteobacteria/Gammaproteobacteria/Alteromonadales/Colwelliaceae;Colwellia;sp.;B1002356
	916	Bacteroidota/Bacteroidia/Flavobacteriales/Flavobacteriaceae;g_unassigned;sp.;B1004331
	917	Proteobacteria/Gammaproteobacteria/Burkholderiales/Methylophilaceae;OM43 clade;sp.;B1001171
	918	Proteobacteria/Gammaproteobacteria/Thiotrichales/Thiotrichaceae;g_unassigned;sp.;B1007215
	919	Proteobacteria/Gammaproteobacteria/Oceanospirillales/Endozoicomonadaceae;Endozoicomonas;sp.;B1002460
	920	Proteobacteria/Alphaproteobacteria/Rhodobacterales/Rhodobacteraceae;Yoonia-Loktanella;sp.;B1003684
	921	Verrucomicrobiota/Verrucomicrobiae/Verrucomicrobiales/Rubritaleaceae;Rubritalea;sp.;B1002059
	922	Proteobacteria/Gammaproteobacteria/Vibrionales/Vibrionaceae;Vibrio;sp.;B1003650
	923	Verrucomicrobiota/Lentisphaeria/P.palmC41/f_unassigned;g_unassigned;sp.;B1002654
	924	Proteobacteria/Gammaproteobacteria/Cellvibrionales/Cellvibrionaceae;g_unassigned;sp.;B1003139
	925	Bacteroidota/Bacteroidia/Sphingobacteriales/Lentimicrobiaceae;g_unassigned;sp.;B1003474
	926	Proteobacteria/Alphaproteobacteria/Rhizobiales/Rhizobiaceae;Lentilitoribacter;sp.;B1002188
	927	Proteobacteria/Alphaproteobacteria/SAR11 clade/Clade II;g_unassigned;sp.;B1000472
	928	Proteobacteria/Gammaproteobacteria/UBA10353 marine group/f_unassigned;g_unassigned;sp.;B1004065
	929	Proteobacteria/Gammaproteobacteria/Cellvibrionales/Cellvibrionaceae;g_unassigned;sp.;B1002317
	930	Proteobacteria/Alphaproteobacteria/o_unassigned/f_unassigned;g_unassigned;sp.;B1001562
	931	Bacteroidota/Bacteroidia/Flavobacteriales/Flavobacteriaceae;Algitalea;sp.;B1004468
	932	Fibrobacterota/Fibrobacteria/Fibrobacterales/Fibrobacteraceae;g_unassigned;sp.;B1001785
	933	Bacteroidota/Bacteroidia/Chitinophagales/Saprospiraceae;g_unassigned;sp.;B1001362
	934	Bacteroidota/Bacteroidia/Flavobacteriales/Flavobacteriaceae;Tenacibaculum;sp.;B1003419
	935	Bdellovibrionota/Bdellovibrionia/Bacteriovoracales/Bacteriovoracaceae;Peredibacter;sp.;B1003175
	936	Cyanobacteria/Cyanobacteriia/Cyanobacteriales/Xenococcaceae;Pleurocapsa PCC-7319;sp.;B1002756
	937	Patescibacteria/Gracilibacteria/JGI 0000069-P22/f_unassigned;g_unassigned;sp.;B1002172
	938	Proteobacteria/Gammaproteobacteria/Granulosicoccales/Granulosicoccaceae;Granulosicoccus;sp.;B1002727
	939	Bacteroidota/Bacteroidia/Flavobacteriales/Flavobacteriaceae;Psychroserpens;sp.;B1002125
	940	Proteobacteria/Alphaproteobacteria/Puniceispirillales/SAR116 clade;g_unassigned;sp.;B1000305
	941	Proteobacteria/Gammaproteobacteria/Cellvibrionales/Halieaceae;OM60(NOR5) clade;sp.;B1002428
	942	Proteobacteria/Alphaproteobacteria/SAR11 clade/Clade II;g_unassigned;sp.;B1000796
	943	Bacteroidota/Bacteroidia/Flavobacteriales/Flavobacteriaceae;NS3a marine group;sp.;B1002760
	944	Proteobacteria/Gammaproteobacteria/SAR86 clade/f_unassigned;g_unassigned;sp.;B1000145
	945	Bacteroidota/Bacteroidia/Chitinophagales/Saprospiraceae;g_unassigned;sp.;B1002167
	946	Bacteroidota/Bacteroidia/Flavobacteriales/Flavobacteriaceae;Winogradskyella;sp.;B1002775
	947	Proteobacteria/Gammaproteobacteria/Oceanospirillales/Saccharospirillaceae;g_unassigned;sp.;B1002173
	948	Bdellovibrionota/Bdellovibrionia/Bacteriovoracales/Bacteriovoracaceae;Peredibacter;sp.;B1002757
	949	Proteobacteria/Alphaproteobacteria/SAR11 clade/Clade II;g_unassigned;sp.;B1000252
	950	Verrucomicrobiota/Verrucomicrobiae/Verrucomicrobiales/Rubritaleaceae;Rubritalea;sp.;B1000945
	951	Proteobacteria/Gammaproteobacteria/Vibrionales/Vibrionaceae;Vibrio;mediterranei;B1003345
	952	Bacteroidota/Bacteroidia/Flavobacteriales/Flavobacteriaceae;g_unassigned;sp.;B1003078
	953	Proteobacteria/Gammaproteobacteria/Arenicellales/Arenicellaceae;Arenicella;sp.;B1002874
	954	Proteobacteria/Gammaproteobacteria/Vibrionales/Vibrionaceae;Vibrio;sp.;B1003167
	955	Proteobacteria/Gammaproteobacteria/Burkholderiales/Comamonadaceae;Aquabacterium;sp.;B1000964
	956	Bdellovibrionota/Bdellovibrionia/Bacteriovoracales/Bacteriovoracaceae;Peredibacter;sp.;B1003334
	957	Proteobacteria/Alphaproteobacteria/Puniceispirillales/SAR116 clade;Candidatus Puniceispirillum;sp.;B1000962
	958	Proteobacteria/Alphaproteobacteria/SAR11 clade/Clade I;Clade Ib;sp.;B1001446
	959	Proteobacteria/Gammaproteobacteria/Cellvibrionales/Halieaceae;OM60(NOR5) clade;sp.;B1003612
	960	Bacteroidota/Bacteroidia/Cytophagales/f_unassigned;g_unassigned;sp.;B1002491
	961	Proteobacteria/Gammaproteobacteria/Cellvibrionales/Halieaceae;OM60(NOR5) clade;sp.;B1000698
	962	Proteobacteria/Gammaproteobacteria/Vibrionales/Vibrionaceae;Photobacterium;sp.;B1003121
	963	Planctomycetota/vadinHA49/o_unassigned/f_unassigned;g_unassigned;sp.;B1006630
	964	Proteobacteria/Alphaproteobacteria/Rhizobiales/f_unassigned;g_unassigned;sp.;B1006167
	965	Proteobacteria/Gammaproteobacteria/Alteromonadales/Shewanellaceae;Shewanella;sp.;B1007567
	966	Verrucomicrobiota/Verrucomicrobiae/Verrucomicrobiales/Rubritaleaceae;Rubritalea;sp.;B1005888
	967	Verrucomicrobiota/Verrucomicrobiae/Verrucomicrobiales/Rubritaleaceae;Rubritalea;sp.;B1007150
	968	Verrucomicrobiota/Verrucomicrobiae/Verrucomicrobiales/Rubritaleaceae;Rubritalea;sp.;B1008178
	969	Bacteroidota/Bacteroidia/Flavobacteriales/Weeksellaceae;Chryseobacterium;sp.;B1005619
	970	Bacteroidota/Bacteroidia/Flavobacteriales/Cryomorphaceae;g_unassigned;sp.;B1011711
	971	Bacteroidota/Bacteroidia/Flavobacteriales/Flavobacteriaceae;Tenacibaculum;sp.;B1007868
	972	Bacteroidota/Bacteroidia/Flavobacteriales/Flavobacteriaceae;Wenyingzhuangia;sp.;B1010727
	973	Patescibacteria/Gracilibacteria/o_unassigned/f_unassigned;g_unassigned;sp.;B1009245
	974	Proteobacteria/Alphaproteobacteria/Caulobacterales/Hyphomonadaceae;Litorimonas;sp.;B1007765
	975	Proteobacteria/Gammaproteobacteria/Granulosicoccales/Granulosicoccaceae;Granulosicoccus;sp.;B1006289
	976	Proteobacteria/Gammaproteobacteria/Vibrionales/Vibrionaceae;Enterovibrio;sp.;B1009266
	977	Proteobacteria/Gammaproteobacteria/Vibrionales/Vibrionaceae;Vibrio;sp.;B1007187
	978	Bacteroidota/Bacteroidia/Flavobacteriales/Flavobacteriaceae;Maribacter;sp.;B1001896
	979	Bacteroidota/Bacteroidia/Chitinophagales/Saprospiraceae;g_unassigned;sp.;B1006701
	980	Proteobacteria/Alphaproteobacteria/Caulobacterales/Hyphomonadaceae;g_unassigned;sp.;B1004697
	981	Verrucomicrobiota/Verrucomicrobiae/Verrucomicrobiales/Rubritaleaceae;Rubritalea;sp.;B1004924
	982	Patescibacteria/Parcubacteria/o_unassigned/f_unassigned;g_unassigned;sp.;B1007426
	983	Proteobacteria/Gammaproteobacteria/Vibrionales/Vibrionaceae;Vibrio;sp.;B1005262
	984	Bacteroidota/Bacteroidia/Flavobacteriales/Flavobacteriaceae;Winogradskyella;sp.;B1004330
	985	Chloroflexi/Anaerolineae/Ardenticatenales/Ardenticatenaceae;g_unassigned;sp.;B1006058
	986	Desulfobacterota/Desulfobulbia/Desulfobulbales/Desulfocapsaceae;Desulfotalea;sp.;B1003548
	987	Planctomycetota/Planctomycetes/Pirellulales/Pirellulaceae;Blastopirellula;sp.;B1006525
	988	Proteobacteria/Alphaproteobacteria/Micavibrionales/f_unassigned;g_unassigned;sp.;B1006061
	989	Proteobacteria/Alphaproteobacteria/Rhodobacterales/Rhodobacteraceae;g_unassigned;sp.;B1006196
	990	Proteobacteria/Gammaproteobacteria/Thiotrichales/Thiotrichaceae;Leucothrix;sp.;B1005010
	991	Proteobacteria/Gammaproteobacteria/Cellvibrionales/Porticoccaceae;SAR92 clade;sp.;B1006083
	992	Bacteroidota/Bacteroidia/Chitinophagales/Saprospiraceae;g_unassigned;sp.;B1005806
	993	Bacteroidota/Bacteroidia/Flavobacteriales/Flavobacteriaceae;Tenacibaculum;sp.;B1004167
	994	Bacteroidota/Bacteroidia/Sphingobacteriales/NS11-12 marine group;g_unassigned;sp.;B1007666
	995	Campilobacterota/Campylobacteria/Campylobacterales/Arcobacteraceae;Poseidonibacter;sp.;B1005254
	996	Proteobacteria/Alphaproteobacteria/Micavibrionales/Micavibrionaceae;g_unassigned;sp.;B1005119
	997	Proteobacteria/Alphaproteobacteria/Rickettsiales/Rickettsiaceae;Candidatus Megaira;sp.;B1004760
	998	Proteobacteria/Gammaproteobacteria/Thiotrichales/Thiotrichaceae;Leucothrix;sp.;B1008267
	999	Bacteroidota/Bacteroidia/Flavobacteriales/Flavobacteriaceae;g_unassigned;sp.;B1007051
	1000	Verrucomicrobiota/Verrucomicrobiae/Verrucomicrobiales/Rubritaleaceae;Roseibacillus;sp.;B1004980
	1001	Bacteroidota/Bacteroidia/Chitinophagales/Saprospiraceae;Lewinella;sp.;B1005525
	1002	Bacteroidota/Bacteroidia/Flavobacteriales/Flavobacteriaceae;Aquimarina;sp.;B1007718
	1003	Proteobacteria/Gammaproteobacteria/Thiotrichales/Thiotrichaceae;Cocleimonas;sp.;B1005141
	1004	Bacteroidota/Bacteroidia/Chitinophagales/Saprospiraceae;Rubidimonas;sp.;B1003225
	1005	Bacteroidota/Bacteroidia/Flavobacteriales/Cryomorphaceae;g_unassigned;sp.;B1008031
	1006	Proteobacteria/Alphaproteobacteria/Caulobacterales/Hyphomonadaceae;Litorimonas;sp.;B1004607
	1007	Proteobacteria/Gammaproteobacteria/Salinisphaerales/Solimonadaceae;Hydrocarboniphaga;daqingensis;B1003736
	1008	Proteobacteria/Gammaproteobacteria/Vibrionales/Vibrionaceae;Grimontia;sp.;B1003949
	1009	Proteobacteria/Gammaproteobacteria/Thiotrichales/Thiotrichaceae;Cocleimonas;sp.;B1005715
	1010	Actinobacteriota/Actinobacteria/Corynebacteriales/Nocardiaceae;Williamsia;sp.;B1003918
	1011	Firmicutes/Bacilli/o_unassigned/f_unassigned;g_unassigned;sp.;B1007988
	1012	Patescibacteria/Gracilibacteria/Absconditabacteriales (SR1)/f_unassigned;g_unassigned;sp.;B1006168
	1013	Proteobacteria/Gammaproteobacteria/Thiotrichales/Thiotrichaceae;Thiothrix;sp.;B1002289
	1014	Proteobacteria/Alphaproteobacteria/Caulobacterales/Hyphomonadaceae;Litorimonas;sp.;B1006882
	1015	Proteobacteria/Alphaproteobacteria/Rhodobacterales/Rhodobacteraceae;g_unassigned;sp.;B1005865
	1016	Bacteroidota/Bacteroidia/Flavobacteriales/Flavobacteriaceae;Olleya;aquimaris;B1004165
	1017	Proteobacteria/Alphaproteobacteria/Sphingomonadales/Sphingomonadaceae;Altererythrobacter;sp.;B1004141
	1018	Verrucomicrobiota/Verrucomicrobiae/Verrucomicrobiales/Rubritaleaceae;Rubritalea;sp.;B1005960
	1019	Bacteroidota/Bacteroidia/Bacteroidales/f_unassigned;g_unassigned;sp.;B1005903
	1020	Firmicutes/Bacilli/Entomoplasmatales/Entomoplasmatales Incertae Sedis;Candidatus Hepatoplasma;sp.;B1005175
	1021	Proteobacteria/Gammaproteobacteria/Granulosicoccales/Granulosicoccaceae;Granulosicoccus;sp.;B1009531
	1022	Verrucomicrobiota/Verrucomicrobiae/Verrucomicrobiales/DEV007;g_unassigned;sp.;B1009958
	1023	Verrucomicrobiota/Verrucomicrobiae/Verrucomicrobiales/Rubritaleaceae;Rubritalea;sp.;B1005178
	1024	Bacteroidota/Bacteroidia/Flavobacteriales/Flavobacteriaceae;Maribacter;sp.;B1002774
	1025	Proteobacteria/Gammaproteobacteria/Vibrionales/Vibrionaceae;Enterovibrio;sp.;B1004336
	1026	Verrucomicrobiota/Kiritimatiellae/Kiritimatiellales/Kiritimatiellaceae;g_unassigned;sp.;B1006050
	1027	Bacteroidota/Bacteroidia/Bacteroidales/Bacteroidetes BD2-2;g_unassigned;sp.;B1006259
	1028	Proteobacteria/Gammaproteobacteria/Oceanospirillales/Nitrincolaceae;Marinobacterium;sp.;B1003512
	1029	Bacteroidota/Bacteroidia/Chitinophagales/Saprospiraceae;g_unassigned;sp.;B1005226
	1030	Bacteroidota/Bacteroidia/Flavobacteriales/Flavobacteriaceae;Algitalea;sp.;B1004550
	1031	Fibrobacterota/Fibrobacteria/Fibrobacterales/Fibrobacteraceae;g_unassigned;sp.;B1003029
	1032	Bacteroidota/Bacteroidia/Bacteroidales/Prolixibacteraceae;Roseimarinus;sp.;B1003782
	1033	Bacteroidota/Bacteroidia/Bacteroidales/Marinifilaceae;g_unassigned;sp.;B1003784
	1034	Proteobacteria/Gammaproteobacteria/Alteromonadales/Alteromonadaceae;g_unassigned;sp.;B1005849
	1035	Bacteroidota/Bacteroidia/Flavobacteriales/Flavobacteriaceae;Polaribacter;sp.;B1005319
	1036	Planctomycetota/Planctomycetes/Pirellulales/Pirellulaceae;Blastopirellula;sp.;B1005536
	1037	Proteobacteria/Gammaproteobacteria/Alteromonadales/Moritellaceae;Paramoritella;sediminis;B1006454
	1038	Cyanobacteria/Cyanobacteriia/Synechococcales/Synechococcales Incertae Sedis;Schizothrix LEGE 07164;sp.;B1002635
	1039	Bacteroidota/Bacteroidia/Flavobacteriales/Cryomorphaceae;g_unassigned;sp.;B1006158
	1040	Planctomycetota/Planctomycetes/Pirellulales/Pirellulaceae;Rhodopirellula;sp.;B1002672
	1041	Proteobacteria/Gammaproteobacteria/Cellvibrionales/Spongiibacteraceae;Sinobacterium;sp.;B1007892
	1042	Proteobacteria/Gammaproteobacteria/Salinisphaerales/Solimonadaceae;g_unassigned;sp.;B1004567
	1043	Proteobacteria/Alphaproteobacteria/o_unassigned/f_unassigned;g_unassigned;sp.;B1002463
	1044	Proteobacteria/Alphaproteobacteria/Rhodobacterales/Rhodobacteraceae;Octadecabacter;sp.;B1006199
	1045	Proteobacteria/Alphaproteobacteria/Sphingomonadales/Sphingomonadaceae;Sphingomonas;melonis;B1002679
	1046	Bacteroidota/Bacteroidia/Flavobacteriales/Schleiferiaceae;Schleiferia;sp.;B1005901
	1047	Bacteroidota/Bacteroidia/Flavobacteriales/Flavobacteriaceae;Spongiivirga;sp.;B1006743
	1048	Patescibacteria/Gracilibacteria/o_unassigned/f_unassigned;g_unassigned;sp.;B1004072
	1049	Proteobacteria/Alphaproteobacteria/Rhodobacterales/Rhodobacteraceae;g_unassigned;sp.;B1002708
	1050	Bdellovibrionota/Oligoflexia/Oligoflexales/f_unassigned;g_unassigned;sp.;B1003111
	1051	Bdellovibrionota/Oligoflexia/Oligoflexales/f_unassigned;g_unassigned;sp.;B1005516
	1052	Bacteroidota/Bacteroidia/Chitinophagales/Saprospiraceae;g_unassigned;sp.;B1004775
	1053	Bdellovibrionota/Bdellovibrionia/Bacteriovoracales/Bacteriovoracaceae;Peredibacter;sp.;B1005671
	1054	Proteobacteria/Alphaproteobacteria/Micavibrionales/Micavibrionaceae;g_unassigned;sp.;B1002751
	1055	Deinococcota/Deinococci/Deinococcales/Trueperaceae;Truepera;sp.;B1001980
	1056	Cyanobacteria/Cyanobacteriia/Synechococcales/Cyanobiaceae;Cyanobium PCC-6307;sp.;B1000492
	1057	Proteobacteria/Alphaproteobacteria/SAR11 clade/Clade II;g_unassigned;sp.;B1000729
	1058	Proteobacteria/Gammaproteobacteria/Vibrionales/Vibrionaceae;Enterovibrio;sp.;B1004266
	1059	Bdellovibrionota/Bdellovibrionia/Bacteriovoracales/Bacteriovoracaceae;Peredibacter;sp.;B1004918
	1060	Marinimicrobia (SAR406 clade)/c_unassigned/o_unassigned/f_unassigned;g_unassigned;sp.;B1000117
	1061	Bacteroidota/Bacteroidia/Flavobacteriales/NS7 marine group;g_unassigned;sp.;B1001366
	1062	Dependentiae/Babeliae/Babeliales/Babeliaceae;g_unassigned;sp.;B1007710
	1063	Proteobacteria/Gammaproteobacteria/Cellvibrionales/Cellvibrionaceae;g_unassigned;sp.;B1003305
	1064	Bacteroidota/Bacteroidia/Flavobacteriales/Flavobacteriaceae;g_unassigned;sp.;B1005977
	1065	Proteobacteria/Gammaproteobacteria/Cellvibrionales/Cellvibrionaceae;g_unassigned;sp.;B1005001
	1066	Proteobacteria/Alphaproteobacteria/Rhodospirillales/f_unassigned;g_unassigned;sp.;B1003933
	1067	Patescibacteria/Gracilibacteria/JGI 0000069-P22/f_unassigned;g_unassigned;sp.;B1003672
	1068	Bacteroidota/Bacteroidia/Bacteroidales/Prolixibacteraceae;g_unassigned;sp.;B1003366
	1069	Bacteroidota/Bacteroidia/Chitinophagales/Saprospiraceae;g_unassigned;sp.;B1004416
	1070	Proteobacteria/Alphaproteobacteria/Rhodobacterales/Rhodobacteraceae;g_unassigned;sp.;B1005949
	1071	Proteobacteria/Gammaproteobacteria/o_unassigned/f_unassigned;g_unassigned;sp.;B1002702
	1072	Bacteroidota/Bacteroidia/Flavobacteriales/Flavobacteriaceae;Aquibacter;sp.;B1004089
	1073	Bacteroidota/Bacteroidia/Flavobacteriales/Cryomorphaceae;g_unassigned;sp.;B1004965
	1074	Planctomycetota/Planctomycetes/Planctomycetales/Rubinisphaeraceae;Fuerstia;sp.;B1003382
	1075	Proteobacteria/Gammaproteobacteria/Alteromonadales/Colwelliaceae;Colwellia;sp.;B1005915
	1076	Verrucomicrobiota/Chlamydiae/Chlamydiales/f_unassigned;g_unassigned;sp.;B1005464
	1077	Cyanobacteria/Cyanobacteriia/Phormidesmiales/Phormidesmiaceae;Phormidesmis ANT.LACV5.1;sp.;B1006205
	1078	Proteobacteria/Gammaproteobacteria/Cellvibrionales/Porticoccaceae;SAR92 clade;sp.;B1000469
	1079	Proteobacteria/Alphaproteobacteria/Rhodobacterales/Rhodobacteraceae;Ascidiaceihabitans;sp.;B1000602
	1080	Verrucomicrobiota/Lentisphaeria/Lentisphaerales/Lentisphaeraceae;Lentisphaera;araneosa;B1001885
	1081	Actinobacteriota/Acidimicrobiia/Microtrichales/Microtrichaceae;g_unassigned;sp.;B1002938
	1082	Proteobacteria/Gammaproteobacteria/Cellvibrionales/Halieaceae;Luminiphilus;sp.;B1003529
	1083	Proteobacteria/Gammaproteobacteria/Burkholderiales/Burkholderiaceae;Limnobacter;sp.;B1003127
	1084	Verrucomicrobiota/Lentisphaeria/Oligosphaerales/Oligosphaeraceae;g_unassigned;sp.;B1005610
	1085	Proteobacteria/Alphaproteobacteria/Puniceispirillales/SAR116 clade;Candidatus Puniceispirillum;sp.;B1000419
	1086	Bacteroidota/Bacteroidia/Chitinophagales/Saprospiraceae;Rubidimonas;sp.;B1006513
	1087	Proteobacteria/Gammaproteobacteria/Alteromonadales/Colwelliaceae;Colwellia;sp.;B1002889
	1088	Proteobacteria/Gammaproteobacteria/Alteromonadales/Colwelliaceae;Thalassotalea;sp.;B1005006
	1089	Desulfobacterota/Desulfobulbia/Desulfobulbales/Desulfocapsaceae;Desulfotalea;sp.;B1004466
	1090	Patescibacteria/Parcubacteria/Candidatus Kaiserbacteria/f_unassigned;g_unassigned;sp.;B1004502
	1091	Bacteroidota/Bacteroidia/Bacteroidales/Prolixibacteraceae;Roseimarinus;sp.;B1001826
	1092	Proteobacteria/Alphaproteobacteria/Rhodobacterales/Rhodobacteraceae;g_unassigned;sp.;B1006016
	1093	Verrucomicrobiota/Lentisphaeria/Lentisphaerales/Lentisphaeraceae;Lentisphaera;sp.;B1004783
	1094	Verrucomicrobiota/Lentisphaeria/P.palmC41/f_unassigned;g_unassigned;sp.;B1001936
	1095	Proteobacteria/Alphaproteobacteria/Rhodobacterales/Rhodobacteraceae;Yoonia-Loktanella;sp.;B1002707
	1096	Bacteroidota/Bacteroidia/Bacteroidales/Marinifilaceae;g_unassigned;sp.;B1002192
	1097	Proteobacteria/Gammaproteobacteria/Oceanospirillales/Saccharospirillaceae;Reinekea;sp.;B1003023
	1098	Proteobacteria/Gammaproteobacteria/Alteromonadales/Alteromonadaceae;Paraglaciecola;sp.;B1001951
	1099	Bacteroidota/Bacteroidia/Flavobacteriales/Flavobacteriaceae;Dokdonia;sp.;B1003501
	1100	Proteobacteria/Gammaproteobacteria/Alteromonadales/Alteromonadaceae;Paraglaciecola;sp.;B1003482
	1101	Proteobacteria/Gammaproteobacteria/Oceanospirillales/Saccharospirillaceae;g_unassigned;sp.;B1002360
	1102	Proteobacteria/Gammaproteobacteria/Cellvibrionales/Halieaceae;OM60(NOR5) clade;sp.;B1001420
	1103	Bacteroidota/Bacteroidia/Flavobacteriales/Flavobacteriaceae;Flavicella;sp.;B1008205
	1104	Proteobacteria/Gammaproteobacteria/Vibrionales/Vibrionaceae;Vibrio;sp.;B1001007
	1105	Proteobacteria/Alphaproteobacteria/Rhizobiales/Stappiaceae;Labrenzia;sp.;B1004236
	1106	Proteobacteria/Gammaproteobacteria/Cellvibrionales/Halieaceae;OM60(NOR5) clade;sp.;B1000896
	1107	Cyanobacteria/Cyanobacteriia/Phormidesmiales/Phormidesmiaceae;Acrophormium PCC-7375;sp.;B1002122
	1108	Actinobacteriota/Acidimicrobiia/Microtrichales/Microtrichaceae;Sva0996 marine group;sp.;B1002746
	1109	Bdellovibrionota/Bdellovibrionia/Bdellovibrionales/Bdellovibrionaceae;Bdellovibrio;sp.;B1005747
	1110	Proteobacteria/Gammaproteobacteria/Enterobacterales/Erwiniaceae;Pantoea;ananatis;B1004896
	1111	Proteobacteria/Alphaproteobacteria/Rhizobiales/Stappiaceae;g_unassigned;sp.;B1003222
	1112	Bacteroidota/Bacteroidia/Flavobacteriales/Flavobacteriaceae;Ulvibacter;sp.;B1002558
	1113	Bdellovibrionota/Bdellovibrionia/Bdellovibrionales/Bdellovibrionaceae;Bdellovibrio;sp.;B1002385
	1114	Desulfobacterota/Desulfobulbia/Desulfobulbales/Desulfocapsaceae;g_unassigned;sp.;B1004548
	1115	Firmicutes/Bacilli/o_unassigned/f_unassigned;g_unassigned;sp.;B1002772
	1116	Bdellovibrionota/Oligoflexia/Oligoflexales/f_unassigned;g_unassigned;sp.;B1002488
	1117	Proteobacteria/Gammaproteobacteria/UBA10353 marine group/f_unassigned;g_unassigned;sp.;B1002106
	1118	Proteobacteria/Alphaproteobacteria/Rhizobiales/Rhizobiaceae;g_unassigned;sp.;B1003678
	1119	Proteobacteria/Alphaproteobacteria/Rhodobacterales/Rhodobacteraceae;Albimonas;sp.;B1004890
	1120	Proteobacteria/Gammaproteobacteria/Alteromonadales/Shewanellaceae;Shewanella;algae;B1003170
	1121	Patescibacteria/Parcubacteria/Candidatus Campbellbacteria/f_unassigned;g_unassigned;sp.;B1002884
	1122	Proteobacteria/Gammaproteobacteria/Alteromonadales/Colwelliaceae;Colwellia;sp.;B1001974
	1123	Proteobacteria/Gammaproteobacteria/o_unassigned/f_unassigned;g_unassigned;sp.;B1003587
	1124	Bacteroidota/Bacteroidia/Flavobacteriales/NS9 marine group;g_unassigned;sp.;B1001520
	1125	Proteobacteria/Gammaproteobacteria/Oceanospirillales/Marinomonadaceae;Marinomonas;posidonica;B1003354
	1126	Bacteroidota/Bacteroidia/Cytophagales/Cyclobacteriaceae;Fabibacter;sp.;B1001913
	1127	Bacteroidota/Bacteroidia/Chitinophagales/Saprospiraceae;g_unassigned;sp.;B1005291
	1128	Bacteroidota/Bacteroidia/Chitinophagales/Saprospiraceae;g_unassigned;sp.;B1009078
	1129	Bacteroidota/Bacteroidia/Chitinophagales/Saprospiraceae;g_unassigned;sp.;B1009865
	1130	Bacteroidota/Bacteroidia/Chitinophagales/Saprospiraceae;Lewinella;sp.;B1008327
	1131	Bacteroidota/Bacteroidia/Chitinophagales/Saprospiraceae;Rubidimonas;sp.;B1008140
	1132	Bacteroidota/Bacteroidia/Flavobacteriales/Cryomorphaceae;g_unassigned;sp.;B1010054
	1133	Bacteroidota/Bacteroidia/Flavobacteriales/Flavobacteriaceae;Aurantivirga;sp.;B1008431
	1134	Bacteroidota/Bacteroidia/Flavobacteriales/Flavobacteriaceae;NS5 marine group;sp.;B1011661
	1135	Bacteroidota/Bacteroidia/Flavobacteriales/Flavobacteriaceae;Tenacibaculum;sp.;B1003472
	1136	Cyanobacteria/Vampirivibrionia/Vampirovibrionales/f_unassigned;g_unassigned;sp.;B1011270
	1137	Deinococcota/Deinococci/Deinococcales/Trueperaceae;Truepera;sp.;B1007807
	1138	p_unassigned/c_unassigned/o_unassigned/f_unassigned;g_unassigned;sp.;B1009372
	1139	p_unassigned/c_unassigned/o_unassigned/f_unassigned;g_unassigned;sp.;B1011009
	1140	Patescibacteria/Dojkabacteria/o_unassigned/f_unassigned;g_unassigned;sp.;B1012354
	1141	Patescibacteria/Gracilibacteria/o_unassigned/f_unassigned;g_unassigned;sp.;B1009102
	1142	Patescibacteria/Parcubacteria/o_unassigned/f_unassigned;g_unassigned;sp.;B1011483
	1143	Planctomycetota/Planctomycetes/Pirellulales/Pirellulaceae;Blastopirellula;sp.;B1007402
	1144	Proteobacteria/Alphaproteobacteria/o_unassigned/f_unassigned;g_unassigned;sp.;B1007753
	1145	Proteobacteria/Alphaproteobacteria/o_unassigned/f_unassigned;g_unassigned;sp.;B1010180
	1146	Proteobacteria/Alphaproteobacteria/Rhizobiales/Rhizobiaceae;g_unassigned;sp.;B1010931
	1147	Proteobacteria/Alphaproteobacteria/Rhodobacterales/Rhodobacteraceae;g_unassigned;sp.;B1008528
	1148	Proteobacteria/Alphaproteobacteria/Rhodobacterales/Rhodobacteraceae;Yoonia-Loktanella;sp.;B1002310
	1149	Proteobacteria/Alphaproteobacteria/Rhodobacterales/Rhodobacteraceae;Yoonia-Loktanella;sp.;B1004718
	1150	Proteobacteria/Alphaproteobacteria/SAR11 clade/f_unassigned;g_unassigned;sp.;B1010967
	1151	Proteobacteria/Alphaproteobacteria/Sphingomonadales/Sphingomonadaceae;Erythrobacter;sp.;B1009690
	1152	Proteobacteria/Gammaproteobacteria/Burkholderiales/Comamonadaceae;Pseudacidovorax;sp.;B1004535
	1153	Proteobacteria/Gammaproteobacteria/Cellvibrionales/Halieaceae;OM60(NOR5) clade;sp.;B1005968
	1154	Proteobacteria/Gammaproteobacteria/Oceanospirillales/Endozoicomonadaceae;Endozoicomonas;sp.;B1010866
	1155	Proteobacteria/Gammaproteobacteria/Steroidobacterales/Woeseiaceae;Woeseia;sp.;B1009332
	1156	Proteobacteria/Gammaproteobacteria/Vibrionales/Vibrionaceae;Enterovibrio;sp.;B1010785
	1157	Proteobacteria/Gammaproteobacteria/Vibrionales/Vibrionaceae;Vibrio;gallaecicus;B1008929
	1158	Verrucomicrobiota/Chlamydiae/Chlamydiales/f_unassigned;g_unassigned;sp.;B1011431
	1159	Verrucomicrobiota/Verrucomicrobiae/Verrucomicrobiales/Rubritaleaceae;Rubritalea;sp.;B1004926
	1160	Verrucomicrobiota/Verrucomicrobiae/Verrucomicrobiales/Rubritaleaceae;Rubritalea;sp.;B1006140
	1161	Verrucomicrobiota/Verrucomicrobiae/Verrucomicrobiales/Rubritaleaceae;Rubritalea;sp.;B1008372
	1162	Verrucomicrobiota/Verrucomicrobiae/Verrucomicrobiales/Rubritaleaceae;Rubritalea;sp.;B1008837
	1163	Actinobacteriota/Actinobacteria/PeM15/f_unassigned;g_unassigned;sp.;B1003758
	1164	Bacteroidota/Bacteroidia/Chitinophagales/Saprospiraceae;g_unassigned;sp.;B1006125
	1165	Bacteroidota/Bacteroidia/Cytophagales/Cyclobacteriaceae;g_unassigned;sp.;B1006607
	1166	Bacteroidota/Bacteroidia/Flavobacteriales/Flavobacteriaceae;Aquibacter;sp.;B1007551
	1167	Bacteroidota/Bacteroidia/Flavobacteriales/Flavobacteriaceae;Dokdonia;sp.;B1005318
	1168	Cyanobacteria/Cyanobacteriia/Cyanobacteriales/Xenococcaceae;g_unassigned;sp.;B1006898
	1169	Desulfobacterota/Desulfobulbia/Desulfobulbales/Desulfocapsaceae;Desulfotalea;sp.;B1008878
	1170	Patescibacteria/Gracilibacteria/o_unassigned/f_unassigned;g_unassigned;sp.;B1006970
	1171	Proteobacteria/Alphaproteobacteria/Rhizobiales/f_unassigned;g_unassigned;sp.;B1006450
	1172	Proteobacteria/Gammaproteobacteria/Thiotrichales/Thiotrichaceae;Leucothrix;sp.;B1006886
	1173	Verrucomicrobiota/Verrucomicrobiae/Verrucomicrobiales/Rubritaleaceae;g_unassigned;sp.;B1006718
	1174	Verrucomicrobiota/Verrucomicrobiae/Verrucomicrobiales/Rubritaleaceae;Haloferula;sp.;B1006048
	1175	Verrucomicrobiota/Verrucomicrobiae/Verrucomicrobiales/Rubritaleaceae;Roseibacillus;sp.;B1007034
	1176	Verrucomicrobiota/Verrucomicrobiae/Verrucomicrobiales/Rubritaleaceae;Rubritalea;sp.;B1004629
	1177	Verrucomicrobiota/Verrucomicrobiae/Verrucomicrobiales/Rubritaleaceae;Rubritalea;sp.;B1006936
	1178	Bacteroidota/Bacteroidia/Bacteroidales/Bacteroidetes BD2-2;g_unassigned;sp.;B1009240
	1179	Bacteroidota/Bacteroidia/Bacteroidales/Marinifilaceae;g_unassigned;sp.;B1006966
	1180	Bacteroidota/Bacteroidia/Chitinophagales/Saprospiraceae;g_unassigned;sp.;B1007969
	1181	Bacteroidota/Bacteroidia/Chitinophagales/Saprospiraceae;g_unassigned;sp.;B1009401
	1182	Bacteroidota/Bacteroidia/Cytophagales/Cyclobacteriaceae;g_unassigned;sp.;B1007831
	1183	Bacteroidota/Bacteroidia/Cytophagales/f_unassigned;g_unassigned;sp.;B1011315
	1184	Bacteroidota/Bacteroidia/Flavobacteriales/Flavobacteriaceae;g_unassigned;sp.;B1008419
	1185	Bacteroidota/Bacteroidia/Flavobacteriales/Flavobacteriaceae;g_unassigned;sp.;B1011670
	1186	Bacteroidota/Bacteroidia/Flavobacteriales/Flavobacteriaceae;Polaribacter;sp.;B1007716
	1187	Bacteroidota/Bacteroidia/Flavobacteriales/Flavobacteriaceae;Winogradskyella;sp.;B1005976
	1188	Bacteroidota/Bacteroidia/Flavobacteriales/NS9 marine group;g_unassigned;sp.;B1011569
	1189	Bacteroidota/Bacteroidia/Flavobacteriales/Schleiferiaceae;Schleiferia;sp.;B1010709
	1190	Bacteroidota/Bacteroidia/Sphingobacteriales/Lentimicrobiaceae;g_unassigned;sp.;B1011210
	1191	Bdellovibrionota/Bdellovibrionia/Bacteriovoracales/Bacteriovoracaceae;Peredibacter;sp.;B1011357
	1192	Chloroflexi/Anaerolineae/Ardenticatenales/Ardenticatenaceae;g_unassigned;sp.;B1008403
	1193	Cyanobacteria/Cyanobacteriia/Cyanobacteriales/Xenococcaceae;Chroococcidiopsis PCC-6712;sp.;B1005522
	1194	Cyanobacteria/Cyanobacteriia/Phormidesmiales/Phormidesmiaceae;Phormidesmis ANT.LACV5.1;sp.;B1009768
	1195	Dependentiae/Babeliae/Babeliales/f_unassigned;g_unassigned;sp.;B1013403
	1196	Myxococcota/Polyangia/Polyangiales/BIrii41;g_unassigned;sp.;B1010251
	1197	Patescibacteria/Gracilibacteria/o_unassigned/f_unassigned;g_unassigned;sp.;B1011229
	1198	Patescibacteria/Parcubacteria/Candidatus Kaiserbacteria/f_unassigned;g_unassigned;sp.;B1009172
	1199	Patescibacteria/Parcubacteria/Candidatus Moranbacteria/f_unassigned;g_unassigned;sp.;B1009141
	1200	Proteobacteria/Alphaproteobacteria/Caulobacterales/Hyphomonadaceae;g_unassigned;sp.;B1005135
	1201	Proteobacteria/Alphaproteobacteria/Rhizobiales/Stappiaceae;g_unassigned;sp.;B1003557
	1202	Proteobacteria/Alphaproteobacteria/Rhodobacterales/Rhodobacteraceae;g_unassigned;sp.;B1013948
	1203	Proteobacteria/Alphaproteobacteria/Rickettsiales/SM2D12;g_unassigned;sp.;B1013101
	1204	Proteobacteria/Gammaproteobacteria/Alteromonadales/Psychromonadaceae;Agarivorans;sp.;B1009655
	1205	Proteobacteria/Gammaproteobacteria/Cellvibrionales/Cellvibrionaceae;Candidatus Endobugula;sp.;B1009660
	1206	Proteobacteria/Gammaproteobacteria/Nitrosococcales/Methylophagaceae;g_unassigned;sp.;B1012196
	1207	Proteobacteria/Gammaproteobacteria/Oceanospirillales/Endozoicomonadaceae;Endozoicomonas;sp.;B1004232
	1208	Proteobacteria/Gammaproteobacteria/Vibrionales/Vibrionaceae;Photobacterium;gaetbulicola;B1006468
	1209	Proteobacteria/Gammaproteobacteria/Vibrionales/Vibrionaceae;Vibrio;sp.;B1008936
	1210	Verrucomicrobiota/Kiritimatiellae/Kiritimatiellales/Kiritimatiellaceae;g_unassigned;sp.;B1010520
	1211	Verrucomicrobiota/Kiritimatiellae/Kiritimatiellales/Kiritimatiellaceae;R76-B128;sp.;B1007269
	1212	Verrucomicrobiota/Verrucomicrobiae/Opitutales/Puniceicoccaceae;Cerasicoccus;sp.;B1012334
	1213	Verrucomicrobiota/Verrucomicrobiae/Verrucomicrobiales/Akkermansiaceae;Akkermansia;sp.;B1008839
	1214	Bacteroidota/Bacteroidia/Bacteroidales/Prolixibacteraceae;g_unassigned;sp.;B1006965
	1215	Bacteroidota/Bacteroidia/Chitinophagales/Saprospiraceae;g_unassigned;sp.;B1006408
	1216	Bacteroidota/Bacteroidia/Chitinophagales/Saprospiraceae;g_unassigned;sp.;B1006797
	1217	Bacteroidota/Bacteroidia/Chitinophagales/Saprospiraceae;g_unassigned;sp.;B1007247
	1218	Bacteroidota/Bacteroidia/Chitinophagales/Saprospiraceae;g_unassigned;sp.;B1008788
	1219	Bacteroidota/Bacteroidia/Chitinophagales/Saprospiraceae;Rubidimonas;sp.;B1007245
	1220	Bacteroidota/Bacteroidia/Flavobacteriales/Flavobacteriaceae;Algitalea;sp.;B1005383
	1221	Bacteroidota/Bacteroidia/Flavobacteriales/Flavobacteriaceae;Wenyingzhuangia;sp.;B1007419
	1222	Bdellovibrionota/Bdellovibrionia/Bdellovibrionales/Bdellovibrionaceae;Bdellovibrio;sp.;B1003466
	1223	Chloroflexi/Anaerolineae/Caldilineales/Caldilineaceae;g_unassigned;sp.;B1005184
	1224	Cyanobacteria/Cyanobacteriia/Cyanobacteriales/Cyanobacteriaceae;Merismopedia AICB1015;sp.;B1009363
	1225	Deinococcota/Deinococci/Deinococcales/Trueperaceae;Truepera;sp.;B1006210
	1226	Myxococcota/Polyangia/Polyangiales/Sandaracinaceae;g_unassigned;sp.;B1003522
	1227	Patescibacteria/Gracilibacteria/JGI 0000069-P22/f_unassigned;g_unassigned;sp.;B1005192
	1228	Planctomycetota/Planctomycetes/Pirellulales/Pirellulaceae;Bythopirellula;sp.;B1008014
	1229	Planctomycetota/Planctomycetes/Pirellulales/Pirellulaceae;Rhodopirellula;sp.;B1006821
	1230	Planctomycetota/Planctomycetes/Planctomycetales/Gimesiaceae;g_unassigned;sp.;B1007539
	1231	Proteobacteria/Alphaproteobacteria/Rhizobiales/f_unassigned;g_unassigned;sp.;B1006572
	1232	Proteobacteria/Alphaproteobacteria/Rhizobiales/Stappiaceae;g_unassigned;sp.;B1005836
	1233	Proteobacteria/Alphaproteobacteria/Rhodobacterales/Rhodobacteraceae;Ascidiaceihabitans;sp.;B1006523
	1234	Proteobacteria/Alphaproteobacteria/Rhodobacterales/Rhodobacteraceae;g_unassigned;sp.;B1004717
	1235	Proteobacteria/Gammaproteobacteria/Alteromonadales/Alteromonadaceae;Paraglaciecola;sp.;B1004852
	1236	Proteobacteria/Gammaproteobacteria/Alteromonadales/Shewanellaceae;Ferrimonas;sp.;B1005492
	1237	Proteobacteria/Gammaproteobacteria/Burkholderiales/Comamonadaceae;Pelomonas;puraquae;B1002338
	1238	Proteobacteria/Gammaproteobacteria/Thiotrichales/Thiotrichaceae;Leucothrix;sp.;B1007610
	1239	Proteobacteria/Gammaproteobacteria/UBA10353 marine group/f_unassigned;g_unassigned;sp.;B1010888
	1240	Verrucomicrobiota/Verrucomicrobiae/Verrucomicrobiales/DEV007;g_unassigned;sp.;B1006143
	1241	Verrucomicrobiota/Verrucomicrobiae/Verrucomicrobiales/Rubritaleaceae;Roseibacillus;sp.;B1005461
	1242	Verrucomicrobiota/Verrucomicrobiae/Verrucomicrobiales/Rubritaleaceae;Rubritalea;sp.;B1005112
	1243	Verrucomicrobiota/Verrucomicrobiae/Verrucomicrobiales/Rubritaleaceae;Rubritalea;sp.;B1005603
	1244	Bacteroidota/Bacteroidia/Chitinophagales/Saprospiraceae;g_unassigned;sp.;B1006697
	1245	Bacteroidota/Bacteroidia/Chitinophagales/Saprospiraceae;g_unassigned;sp.;B1006911
	1246	Bacteroidota/Bacteroidia/Chitinophagales/Saprospiraceae;Rubidimonas;sp.;B1007374
	1247	Proteobacteria/Alphaproteobacteria/Caulobacterales/Hyphomonadaceae;Hirschia;baltica;B1008306
	1248	Proteobacteria/Alphaproteobacteria/Rhizobiales/f_unassigned;g_unassigned;sp.;B1006847
	1249	Proteobacteria/Gammaproteobacteria/Alteromonadales/Alteromonadaceae;Neiella;marina;B1002149
	1250	Verrucomicrobiota/Verrucomicrobiae/Verrucomicrobiales/Rubritaleaceae;Roseibacillus;sp.;B1006935
	1251	Bacteroidota/Bacteroidia/Bacteroidales/Prolixibacteraceae;Draconibacterium;sp.;B1008651
	1252	Bacteroidota/Bacteroidia/Chitinophagales/Saprospiraceae;Rubidimonas;sp.;B1006217
	1253	Bacteroidota/Bacteroidia/Flavobacteriales/Flavobacteriaceae;Tenacibaculum;soleae;B1006072
	1254	Bdellovibrionota/Bdellovibrionia/Bacteriovoracales/Bacteriovoracaceae;g_unassigned;sp.;B1008957
	1255	Cyanobacteria/Cyanobacteriia/Eurycoccales/Eurycoccales Incertae Sedis;Synechococcus PCC-7336;sp.;B1009360
	1256	Cyanobacteria/Cyanobacteriia/Synechococcales/Synechococcales Incertae Sedis;Schizothrix LEGE 07164;sp.;B1004411
	1257	Desulfobacterota/Desulfobulbia/Desulfobulbales/Desulfocapsaceae;Desulfotalea;sp.;B1004685
	1258	Patescibacteria/Parcubacteria/Candidatus Campbellbacteria/f_unassigned;g_unassigned;sp.;B1008844
	1259	Patescibacteria/Parcubacteria/Candidatus Moranbacteria/f_unassigned;g_unassigned;sp.;B1005605
	1260	Patescibacteria/Parcubacteria/o_unassigned/f_unassigned;g_unassigned;sp.;B1006080
	1261	Planctomycetota/Planctomycetes/Pirellulales/Pirellulaceae;Rubripirellula;sp.;B1007284
	1262	Proteobacteria/Alphaproteobacteria/Caulobacterales/Caulobacteraceae;Brevundimonas;vesicularis;B1003405
	1263	Proteobacteria/Alphaproteobacteria/Micavibrionales/Micavibrionaceae;g_unassigned;sp.;B1006431
	1264	Proteobacteria/Alphaproteobacteria/o_unassigned/f_unassigned;g_unassigned;sp.;B1006552
	1265	Proteobacteria/Alphaproteobacteria/Rhizobiales/Hyphomicrobiaceae;Filomicrobium;sp.;B1006093
	1266	Proteobacteria/Alphaproteobacteria/Rhizobiales/Rhizobiaceae;Pseudahrensia;sp.;B1005792
	1267	Proteobacteria/Alphaproteobacteria/Rhizobiales/Rhizobiaceae;Pseudahrensia;sp.;B1007701
	1268	Proteobacteria/Alphaproteobacteria/Rhizobiales/Stappiaceae;g_unassigned;sp.;B1007925
	1269	Proteobacteria/Alphaproteobacteria/Rhodobacterales/Rhodobacteraceae;Dinoroseobacter;sp.;B1005649
	1270	Proteobacteria/Alphaproteobacteria/Rhodobacterales/Rhodobacteraceae;g_unassigned;sp.;B1002382
	1271	Proteobacteria/Alphaproteobacteria/SAR11 clade/Clade I;Clade Ib;sp.;B1000380
	1272	Proteobacteria/Gammaproteobacteria/Alteromonadales/Shewanellaceae;Shewanella;surugensis;B1006275
	1273	Proteobacteria/Gammaproteobacteria/Vibrionales/Vibrionaceae;Grimontia;sp.;B1007897
	1274	Bacteroidota/Bacteroidia/Chitinophagales/Saprospiraceae;Lewinella;sp.;B1003877
	1275	Bacteroidota/Bacteroidia/Chitinophagales/Saprospiraceae;Portibacter;sp.;B1006310
	1276	Bacteroidota/Bacteroidia/Chitinophagales/Saprospiraceae;Rubidimonas;sp.;B1007960
	1277	Bacteroidota/Bacteroidia/Flavobacteriales/Flavobacteriaceae;g_unassigned;sp.;B1005477
	1278	Bacteroidota/Bacteroidia/Flavobacteriales/Flavobacteriaceae;Lutibacter;sp.;B1007047
	1279	Campilobacterota/Campylobacteria/Campylobacterales/Arcobacteraceae;Halarcobacter;sp.;B1006848
	1280	Cyanobacteria/Cyanobacteriia/Cyanobacteriales/Xenococcaceae;Chroococcidiopsis PCC-6712;sp.;B1008130
	1281	Cyanobacteria/Cyanobacteriia/Phormidesmiales/Phormidesmiaceae;Phormidesmis ANT.LACV5.1;sp.;B1001669
	1282	Planctomycetota/Planctomycetes/Pirellulales/Pirellulaceae;Rhodopirellula;sp.;B1005237
	1283	Planctomycetota/Planctomycetes/Pirellulales/Pirellulaceae;Rhodopirellula;sp.;B1007158
	1284	Proteobacteria/Alphaproteobacteria/Caulobacterales/Hyphomonadaceae;g_unassigned;sp.;B1004104
	1285	Proteobacteria/Alphaproteobacteria/Rhodobacterales/Rhodobacteraceae;Planktomarina;sp.;B1006109
	1286	Proteobacteria/Alphaproteobacteria/SAR11 clade/Clade I;Clade Ia;sp.;B1001093
	1287	Proteobacteria/Gammaproteobacteria/Thiotrichales/Thiotrichaceae;Cocleimonas;sp.;B1007772
	1288	Verrucomicrobiota/Verrucomicrobiae/Verrucomicrobiales/Rubritaleaceae;Rubritalea;sp.;B1005606
	1289	Bacteroidota/Bacteroidia/Bacteroidales/Prolixibacteraceae;Roseimarinus;sp.;B1008437
	1290	Bacteroidota/Bacteroidia/Chitinophagales/Saprospiraceae;g_unassigned;sp.;B1007963
	1291	Bacteroidota/Bacteroidia/Chitinophagales/Saprospiraceae;Lewinella;sp.;B1007380
	1292	Bacteroidota/Bacteroidia/Chitinophagales/Saprospiraceae;Lewinella;sp.;B1009073
	1293	Bacteroidota/Bacteroidia/Flavobacteriales/Crocinitomicaceae;Crocinitomix;sp.;B1006255
	1294	Bacteroidota/Rhodothermia/Rhodothermales/Rhodothermaceae;Rubricoccus;marinus;B1011572
	1295	Bdellovibrionota/Bdellovibrionia/Bacteriovoracales/Bacteriovoracaceae;Peredibacter;sp.;B1003830
	1296	Campilobacterota/Campylobacteria/Campylobacterales/Arcobacteraceae;g_unassigned;sp.;B1007427
	1297	Campilobacterota/Campylobacteria/Campylobacterales/f_unassigned;g_unassigned;sp.;B1011842
	1298	Cyanobacteria/Vampirivibrionia/Vampirovibrionales/f_unassigned;g_unassigned;sp.;B1008352
	1299	Firmicutes/Clostridia/Oscillospirales/Ruminococcaceae;g_unassigned;sp.;B1014055
	1300	Nitrospinota/Nitrospinia/Nitrospinales/Nitrospinaceae;LS-NOB;sp.;B1011957
	1301	Patescibacteria/Dojkabacteria/o_unassigned/f_unassigned;g_unassigned;sp.;B1010280
	1302	Patescibacteria/Parcubacteria/Candidatus Campbellbacteria/f_unassigned;g_unassigned;sp.;B1011475
	1303	Planctomycetota/Planctomycetes/Pirellulales/Pirellulaceae;Blastopirellula;sp.;B1008011
	1304	Planctomycetota/Planctomycetes/Pirellulales/Pirellulaceae;Rubripirellula;sp.;B1006528
	1305	Proteobacteria/Alphaproteobacteria/Rhizobiales/Stappiaceae;g_unassigned;sp.;B1003355
	1306	Proteobacteria/Alphaproteobacteria/Rhizobiales/Stappiaceae;g_unassigned;sp.;B1006166
	1307	Proteobacteria/Alphaproteobacteria/Rhodobacterales/Rhodobacteraceae;g_unassigned;sp.;B1003989
	1308	Proteobacteria/Alphaproteobacteria/Rhodobacterales/Rhodobacteraceae;g_unassigned;sp.;B1005221
	1309	Proteobacteria/Alphaproteobacteria/Rhodobacterales/Rhodobacteraceae;g_unassigned;sp.;B1005866
	1310	Proteobacteria/Alphaproteobacteria/Rhodobacterales/Rhodobacteraceae;Nereida;ignava;B1009350
	1311	Proteobacteria/Alphaproteobacteria/Sphingomonadales/Sphingomonadaceae;Erythrobacter;sp.;B1004824
	1312	Proteobacteria/Gammaproteobacteria/Alteromonadales/Alteromonadaceae;Glaciecola;sp.;B1010787
	1313	Proteobacteria/Gammaproteobacteria/Alteromonadales/Shewanellaceae;Shewanella;sp.;B1010137
	1314	Proteobacteria/Gammaproteobacteria/Arenicellales/Arenicellaceae;Arenicella;sp.;B1007608
	1315	Proteobacteria/Gammaproteobacteria/o_unassigned/f_unassigned;g_unassigned;sp.;B1009691
	1316	Proteobacteria/Gammaproteobacteria/o_unassigned/f_unassigned;g_unassigned;sp.;B1012310
	1317	Bacteroidota/Bacteroidia/Chitinophagales/Saprospiraceae;Portibacter;sp.;B1007655
	1318	Bacteroidota/Bacteroidia/Flavobacteriales/Cryomorphaceae;g_unassigned;sp.;B1002014
	1319	Bacteroidota/Bacteroidia/Flavobacteriales/Flavobacteriaceae;Olleya;sp.;B1007048
	1320	Bacteroidota/Bacteroidia/Flavobacteriales/Flavobacteriaceae;Tenacibaculum;sp.;B1010656
	1321	Firmicutes/Clostridia/Lachnospirales/Lachnospiraceae;Tuzzerella;sp.;B1008922
	1322	Patescibacteria/Parcubacteria/Candidatus Campbellbacteria/f_unassigned;g_unassigned;sp.;B1008849
	1323	Proteobacteria/Alphaproteobacteria/Rhodobacterales/Rhodobacteraceae;Dinoroseobacter;sp.;B1003934
	1324	Proteobacteria/Alphaproteobacteria/Rhodobacterales/Rhodobacteraceae;Sulfitobacter;sp.;B1003490
	1325	Verrucomicrobiota/Verrucomicrobiae/Verrucomicrobiales/Rubritaleaceae;Roseibacillus;sp.;B1006933
	1326	Verrucomicrobiota/Verrucomicrobiae/Verrucomicrobiales/Rubritaleaceae;Rubritalea;sp.;B1004294
	1327	Bacteroidota/Bacteroidia/Bacteroidales/Prolixibacteraceae;g_unassigned;sp.;B1009239
	1328	Bacteroidota/Bacteroidia/Chitinophagales/f_unassigned;g_unassigned;sp.;B1007133
	1329	Bacteroidota/Bacteroidia/Chitinophagales/Saprospiraceae;g_unassigned;sp.;B1005358
	1330	Bacteroidota/Bacteroidia/Chitinophagales/Saprospiraceae;g_unassigned;sp.;B1009079
	1331	Bacteroidota/Bacteroidia/Chitinophagales/Saprospiraceae;Lewinella;sp.;B1009866
	1332	Bacteroidota/Bacteroidia/Chitinophagales/Saprospiraceae;Lewinella;sp.;B1011162
	1333	Bacteroidota/Bacteroidia/Flavobacteriales/Flavobacteriaceae;Flavirhabdus;sp.;B1009560
	1334	Bacteroidota/Bacteroidia/Flavobacteriales/Flavobacteriaceae;NS4 marine group;sp.;B1002863
	1335	Bacteroidota/Bacteroidia/Flavobacteriales/Flavobacteriaceae;Tenacibaculum;sp.;B1008656
	1336	Bacteroidota/Bacteroidia/Flavobacteriales/NS9 marine group;g_unassigned;sp.;B1006960
	1337	Bacteroidota/Bacteroidia/o_unassigned/f_unassigned;g_unassigned;sp.;B1004842
	1338	Chloroflexi/Anaerolineae/Ardenticatenales/Ardenticatenaceae;g_unassigned;sp.;B1004547
	1339	Cyanobacteria/Cyanobacteriia/Cyanobacteriales/Xenococcaceae;Pleurocapsa PCC-7319;sp.;B1005739
	1340	Desulfobacterota/Desulfuromonadia/Geopsychrobacteraceae/Desulfuromusa;g_unassigned;sp.;B1004534
	1341	Patescibacteria/Dojkabacteria/o_unassigned/f_unassigned;g_unassigned;sp.;B1010279
	1342	Patescibacteria/Gracilibacteria/o_unassigned/f_unassigned;g_unassigned;sp.;B1012521
	1343	Patescibacteria/Parcubacteria/o_unassigned/f_unassigned;g_unassigned;sp.;B1006790
	1344	Patescibacteria/Parcubacteria/o_unassigned/f_unassigned;g_unassigned;sp.;B1007532
	1345	Proteobacteria/Alphaproteobacteria/Caulobacterales/Hyphomonadaceae;g_unassigned;sp.;B1007318
	1346	Proteobacteria/Alphaproteobacteria/Micavibrionales/f_unassigned;g_unassigned;sp.;B1008877
	1347	Proteobacteria/Alphaproteobacteria/Rhizobiales/Rhizobiaceae;g_unassigned;sp.;B1012114
	1348	Proteobacteria/Alphaproteobacteria/Rickettsiales/SM2D12;g_unassigned;sp.;B1008739
	1349	Proteobacteria/Gammaproteobacteria/Alteromonadales/Alteromonadaceae;g_unassigned;sp.;B1009293
	1350	Proteobacteria/Gammaproteobacteria/Cellvibrionales/Porticoccaceae;SAR92 clade;sp.;B1000443
	1351	Proteobacteria/Gammaproteobacteria/KI89A clade/f_unassigned;g_unassigned;sp.;B1000805
	1352	Proteobacteria/Gammaproteobacteria/pItb-vmat-80/f_unassigned;g_unassigned;sp.;B1007102
	1353	Proteobacteria/Gammaproteobacteria/SAR86 clade/f_unassigned;g_unassigned;sp.;B1000258
	1354	Proteobacteria/Gammaproteobacteria/SS1-B-07-19/f_unassigned;g_unassigned;sp.;B1008481
	1355	Proteobacteria/Gammaproteobacteria/Thiotrichales/Thiotrichaceae;Thiothrix;sp.;B1007541
	1356	Proteobacteria/Gammaproteobacteria/Vibrionales/Vibrionaceae;Vibrio;sp.;B1010118
	1357	Verrucomicrobiota/Kiritimatiellae/Kiritimatiellales/Kiritimatiellaceae;g_unassigned;sp.;B1009950
	1358	Verrucomicrobiota/Kiritimatiellae/Kiritimatiellales/Kiritimatiellaceae;R76-B128;sp.;B1011448
	1359	Verrucomicrobiota/Omnitrophia/Omnitrophales/Omnitrophaceae;Candidatus Omnitrophus;sp.;B1013020
	1360	Verrucomicrobiota/Verrucomicrobiae/Verrucomicrobiales/Rubritaleaceae;Rubritalea;sp.;B1007687
	1361	Verrucomicrobiota/Verrucomicrobiae/Verrucomicrobiales/Rubritaleaceae;Rubritalea;sp.;B1009474
	1362	Verrucomicrobiota/Verrucomicrobiae/Verrucomicrobiales/Rubritaleaceae;Rubritalea;sp.;B1010511
	1363	Bacteroidota/Bacteroidia/Flavobacteriales/Flavobacteriaceae;Flavicella;sp.;B1000672
	1364	Bacteroidota/Bacteroidia/Cytophagales/Cyclobacteriaceae;g_unassigned;sp.;B1005366
	1365	Bacteroidota/Bacteroidia/Flavobacteriales/Flavobacteriaceae;Psychroserpens;sp.;B1005317
	1366	Patescibacteria/Gracilibacteria/o_unassigned/f_unassigned;g_unassigned;sp.;B1008562
	1367	Proteobacteria/Alphaproteobacteria/Rhizobiales/f_unassigned;g_unassigned;sp.;B1006384
	1368	Proteobacteria/Gammaproteobacteria/Francisellales/Francisellaceae;Francisella;sp.;B1004856
	1369	Proteobacteria/Gammaproteobacteria/Francisellales/Francisellaceae;Francisella;sp.;B1007003
	1370	Bdellovibrionota/Oligoflexia/Oligoflexales/f_unassigned;g_unassigned;sp.;B1006801
	1371	Desulfobacterota/Desulfobulbia/Desulfobulbales/Desulfocapsaceae;Desulfotalea;sp.;B1005243
	1372	Proteobacteria/Alphaproteobacteria/SAR11 clade/Clade II;g_unassigned;sp.;B1001105
	1373	Proteobacteria/Gammaproteobacteria/Cellvibrionales/Cellvibrionaceae;Candidatus Endobugula;sp.;B1008480
	1374	Verrucomicrobiota/Lentisphaeria/Lentisphaerales/Lentisphaeraceae;Lentisphaera;sp.;B1004048
	1375	Bacteroidota/Bacteroidia/Chitinophagales/Saprospiraceae;g_unassigned;sp.;B1006312
	1376	Proteobacteria/Gammaproteobacteria/Oceanospirillales/Gven-F17;g_unassigned;sp.;B1006298
	1377	Bacteroidota/Bacteroidia/Chitinophagales/Saprospiraceae;g_unassigned;sp.;B1004495
	1378	Proteobacteria/Alphaproteobacteria/SAR11 clade/Clade II;g_unassigned;sp.;B1003126
	1379	Bdellovibrionota/Oligoflexia/Oligoflexales/f_unassigned;g_unassigned;sp.;B1004316
	1380	Proteobacteria/Alphaproteobacteria/Rhizobiales/f_unassigned;g_unassigned;sp.;B1005214
	1381	Proteobacteria/Alphaproteobacteria/Rhizobiales/Stappiaceae;g_unassigned;sp.;B1005475
	1382	Proteobacteria/Gammaproteobacteria/Oceanospirillales/Oleiphilaceae;Oleiphilus;sp.;B1004100
	1383	Actinobacteriota/Acidimicrobiia/Microtrichales/Microtrichaceae;Sva0996 marine group;sp.;B1004758
	1384	Bacteroidota/Bacteroidia/Cytophagales/Cyclobacteriaceae;g_unassigned;sp.;B1008050
	1385	Firmicutes/Bacilli/Entomoplasmatales/Entomoplasmatales Incertae Sedis;Candidatus Hepatoplasma;sp.;B1005676
	1386	Proteobacteria/Alphaproteobacteria/Rickettsiales/SM2D12;g_unassigned;sp.;B1007923
	1387	Proteobacteria/Gammaproteobacteria/Vibrionales/Vibrionaceae;Vibrio;sp.;B1004132
	1388	Campilobacterota/Campylobacteria/Campylobacterales/Arcobacteraceae;g_unassigned;sp.;B1003165
	1389	Patescibacteria/Gracilibacteria/o_unassigned/f_unassigned;g_unassigned;sp.;B1004776
	1390	Proteobacteria/Gammaproteobacteria/Alteromonadales/Alteromonadaceae;Aliiglaciecola;sp.;B1001025
	1391	Proteobacteria/Gammaproteobacteria/Enterobacterales/Erwiniaceae;Pantoea;ananatis;B1005556
	1392	Bacteroidota/Bacteroidia/Bacteroidales/Prolixibacteraceae;Roseimarinus;sp.;B1007056
	1393	Cyanobacteria/Cyanobacteriia/Synechococcales/Cyanobiaceae;Synechococcus CC9902;sp.;B1000697
	1394	Proteobacteria/Alphaproteobacteria/Holosporales/Holosporaceae;g_unassigned;sp.;B1006541
	1395	Proteobacteria/Alphaproteobacteria/Rhizobiales/Stappiaceae;g_unassigned;sp.;B1004956
	1396	Proteobacteria/Gammaproteobacteria/Alteromonadales/Colwelliaceae;Colwellia;sp.;B1005256
	1397	Planctomycetota/Planctomycetes/Planctomycetales/Rubinisphaeraceae;Fuerstia;sp.;B1007850
	1398	Proteobacteria/Gammaproteobacteria/Vibrionales/Vibrionaceae;Enterovibrio;sp.;B1005134
	1399	Proteobacteria/Alphaproteobacteria/Puniceispirillales/SAR116 clade;g_unassigned;sp.;B1007227
	1400	Proteobacteria/Gammaproteobacteria/Thiotrichales/Thiotrichaceae;Leucothrix;sp.;B1004803
	1401	Proteobacteria/Gammaproteobacteria/SAR86 clade/f_unassigned;g_unassigned;sp.;B1001031
	1402	Actinobacteriota/Actinobacteria/Micrococcales/Microbacteriaceae;Chryseoglobus;sp.;B1002780
	1403	Bdellovibrionota/Bdellovibrionia/Bdellovibrionales/Bdellovibrionaceae;Bdellovibrio;sp.;B1005749
	1404	Proteobacteria/Alphaproteobacteria/Rhodobacterales/Rhodobacteraceae;g_unassigned;sp.;B1002553
	1405	Proteobacteria/Gammaproteobacteria/Alteromonadales/Pseudoalteromonadaceae;Pseudoalteromonas;citrea;B1001119
	1406	Proteobacteria/Gammaproteobacteria/KI89A clade/f_unassigned;g_unassigned;sp.;B1006931
	1407	Bacteroidota/Bacteroidia/Chitinophagales/Saprospiraceae;Rubidimonas;sp.;B1003310
	1408	Proteobacteria/Alphaproteobacteria/Sphingomonadales/Sphingomonadaceae;Erythrobacter;sp.;B1004105
	1409	Proteobacteria/Gammaproteobacteria/Alteromonadales/Psychromonadaceae;Psychromonas;sp.;B1003578
	1410	Proteobacteria/Gammaproteobacteria/o_unassigned/f_unassigned;g_unassigned;sp.;B1003303
	1411	Proteobacteria/Gammaproteobacteria/SAR86 clade/f_unassigned;g_unassigned;sp.;B1000225
	1412	Actinobacteriota/Acidimicrobiia/Microtrichales/Microtrichaceae;g_unassigned;sp.;B1003712
	1413	Bacteroidota/Bacteroidia/Chitinophagales/Saprospiraceae;g_unassigned;sp.;B1003050
	1414	Proteobacteria/Gammaproteobacteria/Alteromonadales/Alteromonadaceae;g_unassigned;sp.;B1002829
	1415	Proteobacteria/Gammaproteobacteria/Alteromonadales/Shewanellaceae;Shewanella;sp.;B1004093
	1416	Proteobacteria/Gammaproteobacteria/Oceanospirillales/Saccharospirillaceae;Oceaniserpentilla;haliotis;B1003019
	1417	Verrucomicrobiota/Verrucomicrobiae/Verrucomicrobiales/Rubritaleaceae;Rubritalea;sp.;B1003054
	1418	Proteobacteria/Alphaproteobacteria/SAR11 clade/Clade I;Clade Ia;sp.;B1000155
	1419	Bacteroidota/Bacteroidia/Sphingobacteriales/NS11-12 marine group;g_unassigned;sp.;B1003850
	1420	Proteobacteria/Gammaproteobacteria/Alteromonadales/Colwelliaceae;Colwellia;sp.;B1006265
	1421	Proteobacteria/Gammaproteobacteria/Alteromonadales/Psychromonadaceae;Psychromonas;sp.;B1004056
	1422	Proteobacteria/Gammaproteobacteria/Alteromonadales/Shewanellaceae;Ferrimonas;marina;B1002962
	1423	Proteobacteria/Gammaproteobacteria/o_unassigned/f_unassigned;g_unassigned;sp.;B1006996
	1424	Proteobacteria/Gammaproteobacteria/Vibrionales/Vibrionaceae;Vibrio;sp.;B1005631
	1425	Bacteroidota/Bacteroidia/Flavobacteriales/f_unassigned;g_unassigned;sp.;B1003195
	1426	Proteobacteria/Alphaproteobacteria/o_unassigned/f_unassigned;g_unassigned;sp.;B1002693
	1427	Dependentiae/Babeliae/Babeliales/f_unassigned;g_unassigned;sp.;B1006658
	1428	Firmicutes/Clostridia/Peptostreptococcales-Tissierellales/Fusibacteraceae;Fusibacter;sp.;B1004129
	1429	Campilobacterota/Campylobacteria/Campylobacterales/Sulfurimonadaceae;Sulfurimonas;sp.;B1004098
	1430	Proteobacteria/Alphaproteobacteria/Caulobacterales/Caulobacteraceae;Brevundimonas;subvibrioides;B1003898
	1431	Proteobacteria/Gammaproteobacteria/Cellvibrionales/Halieaceae;Luminiphilus;sp.;B1001920
	1432	Proteobacteria/Gammaproteobacteria/Vibrionales/Vibrionaceae;Enterovibrio;sp.;B1001724
	1433	Proteobacteria/Alphaproteobacteria/Micavibrionales/f_unassigned;g_unassigned;sp.;B1007711
	1434	Proteobacteria/Alphaproteobacteria/Rhizobiales/Rhizobiaceae;g_unassigned;sp.;B1006098
	1435	Bacteroidota/Bacteroidia/Flavobacteriales/Cryomorphaceae;NS10 marine group;sp.;B1003914
	1436	Bacteroidota/Bacteroidia/Flavobacteriales/Flavobacteriaceae;NS4 marine group;sp.;B1000848
	1437	Bacteroidota/Bacteroidia/Flavobacteriales/Flavobacteriaceae;Winogradskyella;sp.;B1005123
	1438	Bacteroidota/Bacteroidia/Flavobacteriales/Flavobacteriaceae;g_unassigned;sp.;B1003783
	1439	Patescibacteria/Parcubacteria/o_unassigned/f_unassigned;g_unassigned;sp.;B1005523
	1440	Proteobacteria/Gammaproteobacteria/Granulosicoccales/Granulosicoccaceae;Granulosicoccus;sp.;B1005212
	1441	Desulfobacterota/Desulfobacteria/Desulfobacterales/Desulfobacteraceae;g_unassigned;sp.;B1003755
	1442	p_unassigned/c_unassigned/o_unassigned/f_unassigned;g_unassigned;sp.;B1004998
	1443	p_unassigned/c_unassigned/o_unassigned/f_unassigned;g_unassigned;sp.;B1005943
	1444	Proteobacteria/Gammaproteobacteria/o_unassigned/f_unassigned;g_unassigned;sp.;B1004037
	1445	Proteobacteria/Gammaproteobacteria/Vibrionales/Vibrionaceae;Vibrio;cyclitrophicus;B1007069
	1446	Bdellovibrionota/Bdellovibrionia/Bdellovibrionales/Bdellovibrionaceae;Bdellovibrio;sp.;B1004822
	1447	Proteobacteria/Gammaproteobacteria/KI89A clade/f_unassigned;g_unassigned;sp.;B1005453
	1448	Patescibacteria/Gracilibacteria/o_unassigned/f_unassigned;g_unassigned;sp.;B1006314
	1449	Bacteroidota/Bacteroidia/Bacteroidales/Prolixibacteraceae;Roseimarinus;sp.;B1002641
	1450	Bacteroidota/Bacteroidia/Flavobacteriales/Cryomorphaceae;g_unassigned;sp.;B1006250
	1451	Proteobacteria/Gammaproteobacteria/KI89A clade/f_unassigned;g_unassigned;sp.;B1000265
	1452	Verrucomicrobiota/Verrucomicrobiae/Opitutales/Puniceicoccaceae;MB11C04 marine group;sp.;B1000336
	1453	Verrucomicrobiota/Verrucomicrobiae/Verrucomicrobiales/Rubritaleaceae;Rubritalea;sp.;B1006228
	1454	Bacteroidota/Bacteroidia/Flavobacteriales/Flavobacteriaceae;Maribacter;polysiphoniae;B1004787
	1455	Proteobacteria/Gammaproteobacteria/Cellvibrionales/Porticoccaceae;C1-B045;sp.;B1002477
	1456	Campilobacterota/Campylobacteria/Campylobacterales/Arcobacteraceae;g_unassigned;sp.;B1002721
	1457	Desulfobacterota/Desulfobacteria/Desulfobacterales/Desulfobacteraceae;g_unassigned;sp.;B1004128
	1458	Proteobacteria/Gammaproteobacteria/o_unassigned/f_unassigned;g_unassigned;sp.;B1004866
	1459	Cyanobacteria/Cyanobacteriia/Synechococcales/Cyanobiaceae;Synechococcus CC9902;sp.;B1002917
	1460	Proteobacteria/Alphaproteobacteria/SAR11 clade/Clade II;g_unassigned;sp.;B1000453
	1461	Proteobacteria/Alphaproteobacteria/SAR11 clade/Clade II;g_unassigned;sp.;B1000827
	1462	Proteobacteria/Alphaproteobacteria/SAR11 clade/Clade II;g_unassigned;sp.;B1001378
	1463	Proteobacteria/Gammaproteobacteria/Cellvibrionales/Cellvibrionaceae;Aestuariicella;sp.;B1001447
	1464	Proteobacteria/Gammaproteobacteria/Steroidobacterales/Woeseiaceae;Woeseia;sp.;B1000322
	1465	Proteobacteria/Gammaproteobacteria/Thiomicrospirales/Thioglobaceae;SUP05 cluster;sp.;B1000956
	1466	Proteobacteria/Gammaproteobacteria/Thiotrichales/Thiotrichaceae;g_unassigned;sp.;B1000164
	1467	Proteobacteria/Alphaproteobacteria/Puniceispirillales/SAR116 clade;g_unassigned;sp.;B1001113
	1468	Proteobacteria/Alphaproteobacteria/Rhodobacterales/Rhodobacteraceae;g_unassigned;sp.;B1001534
	1469	Proteobacteria/Alphaproteobacteria/Rhodospirillales/AEGEAN-169 marine group;g_unassigned;sp.;B1000867
	1470	Proteobacteria/Alphaproteobacteria/SAR11 clade/Clade I;Clade Ia;sp.;B1000301
	1471	Proteobacteria/Alphaproteobacteria/SAR11 clade/Clade II;g_unassigned;sp.;B1000673
	1472	Proteobacteria/Alphaproteobacteria/SAR11 clade/Clade II;g_unassigned;sp.;B1000965
	1473	Proteobacteria/Gammaproteobacteria/Alteromonadales/f_unassigned;g_unassigned;sp.;B1002796
	1474	Proteobacteria/Gammaproteobacteria/Burkholderiales/Comamonadaceae;Aquabacterium;sp.;B1001517
	1475	Proteobacteria/Gammaproteobacteria/Cellvibrionales/Halieaceae;OM60(NOR5) clade;sp.;B1000695
	1476	Proteobacteria/Gammaproteobacteria/SAR86 clade/f_unassigned;g_unassigned;sp.;B1000139
	1477	Proteobacteria/Gammaproteobacteria/Thiomicrospirales/Thioglobaceae;SUP05 cluster;sp.;B1001678
	1478	Proteobacteria/Gammaproteobacteria/Vibrionales/Vibrionaceae;Vibrio;splendidus;B1001413
	1479	Bacteroidota/Bacteroidia/Flavobacteriales/Flavobacteriaceae;NS4 marine group;sp.;B1000650
	1480	Proteobacteria/Alphaproteobacteria/Rhodospirillales/AEGEAN-169 marine group;g_unassigned;sp.;B1000199
	1481	Proteobacteria/Alphaproteobacteria/SAR11 clade/Clade I;Clade Ia;sp.;B1000550
	1482	Proteobacteria/Gammaproteobacteria/Burkholderiales/Nitrosomonadaceae;mle1-7;sp.;B1001038
	1483	Proteobacteria/Gammaproteobacteria/Oceanospirillales/Pseudohongiellaceae;Pseudohongiella;sp.;B1000350
	1484	Proteobacteria/Gammaproteobacteria/Pseudomonadales/Pseudomonadaceae;Pseudomonas;sp.;B1007092
	1485	Proteobacteria/Gammaproteobacteria/SAR86 clade/f_unassigned;g_unassigned;sp.;B1003718
	1486	Verrucomicrobiota/Verrucomicrobiae/Verrucomicrobiales/DEV007;g_unassigned;sp.;B1005609
	1487	Actinobacteriota/Acidimicrobiia/Actinomarinales/Actinomarinaceae;Candidatus Actinomarina;sp.;B1000635
	1488	Bacteroidota/Bacteroidia/Flavobacteriales/Cryomorphaceae;Vicingus;sp.;B1004593
	1489	Bacteroidota/Bacteroidia/Flavobacteriales/Flavobacteriaceae;NS5 marine group;sp.;B1001605
	1490	Bacteroidota/Bacteroidia/Flavobacteriales/NS9 marine group;g_unassigned;sp.;B1001647
	1491	Cyanobacteria/Cyanobacteriia/Synechococcales/Cyanobiaceae;Synechococcus CC9902;sp.;B1000189
	1492	Marinimicrobia (SAR406 clade)/c_unassigned/o_unassigned/f_unassigned;g_unassigned;sp.;B1000388
	1493	Proteobacteria/Alphaproteobacteria/Rickettsiales/S25-593;g_unassigned;sp.;B1000477
	1494	Proteobacteria/Alphaproteobacteria/Rickettsiales/S25-593;g_unassigned;sp.;B1005018
	1495	Proteobacteria/Gammaproteobacteria/Alteromonadales/Colwelliaceae;Thalassotalea;sp.;B1002527
	1496	Proteobacteria/Gammaproteobacteria/Alteromonadales/Psychromonadaceae;Psychromonas;sp.;B1000732
	1497	Proteobacteria/Gammaproteobacteria/Pseudomonadales/Pseudomonadaceae;Pseudomonas;sp.;B1001315
	1498	Bacteroidota/Bacteroidia/Flavobacteriales/Flavobacteriaceae;Algitalea;sp.;B1001075
	1499	Bacteroidota/Bacteroidia/Chitinophagales/Saprospiraceae;g_unassigned;sp.;B1000396
	1500	Firmicutes/Bacilli/Lactobacillales/Streptococcaceae;Streptococcus;dysgalactiae;B1000325
	1501	Bacteroidota/Bacteroidia/Flavobacteriales/NS7 marine group;g_unassigned;sp.;B1001426
	1502	Proteobacteria/Gammaproteobacteria/Alteromonadales/Psychromonadaceae;Agarivorans;sp.;B1001008
	1503	Bacteroidota/Bacteroidia/Flavobacteriales/Cryomorphaceae;g_unassigned;sp.;B1000346
	1504	Proteobacteria/Gammaproteobacteria/SZB50/f_unassigned;g_unassigned;sp.;B1001756
	1505	Firmicutes/Bacilli/Mycoplasmatales/Mycoplasmataceae;Mycoplasma;sp.;B1000616
	1506	Proteobacteria/Gammaproteobacteria/Burkholderiales/Chromobacteriaceae;Aquitalea;sp.;B1000449
	1507	Proteobacteria/Alphaproteobacteria/Acetobacterales/Acetobacteraceae;g_unassigned;sp.;B1002032
	1508	Proteobacteria/Alphaproteobacteria/Micavibrionales/Micavibrionaceae;g_unassigned;sp.;B1004359
	1509	Proteobacteria/Gammaproteobacteria/Oceanospirillales/Saccharospirillaceae;Reinekea;sp.;B1000399
	1510	Proteobacteria/Gammaproteobacteria/Vibrionales/Vibrionaceae;Vibrio;sp.;B1000815
	1511	Proteobacteria/Gammaproteobacteria/Burkholderiales/Burkholderiaceae;Burkholderia-Caballeronia-Paraburkholderia;vietnamiensis;B1000375
	1512	Proteobacteria/Alphaproteobacteria/Rhizobiales/Xanthobacteraceae;Bradyrhizobium;elkanii;B1001938
	1513	Fusobacteriota/Fusobacteriia/Fusobacteriales/Fusobacteriaceae;Propionigenium;sp.;B1003266
	1514	Bacteroidota/Bacteroidia/Bacteroidales/Prolixibacteraceae;g_unassigned;sp.;B1000849
	1515	Firmicutes/Bacilli/Bacillales/Bacillaceae;Bacillus;cohnii;B1000959
	1516	Proteobacteria/Alphaproteobacteria/Rhizobiales/Rhizobiales Incertae Sedis;Bauldia;sp.;B1002464
	1517	Bacteroidota/Bacteroidia/Bacteroidales/Prevotellaceae;Prevotella;paludivivens;B1000521
	1518	Proteobacteria/Gammaproteobacteria/Cellvibrionales/Halieaceae;OM60(NOR5) clade;sp.;B1000473
	1519	Bacteroidota/Bacteroidia/Flavobacteriales/Flavobacteriaceae;Kordia;algicida;B1000458
	1520	Bacteroidota/Bacteroidia/Flavobacteriales/Crocinitomicaceae;Salinirepens;sp.;B1004744
	1521	Proteobacteria/Gammaproteobacteria/Pseudomonadales/Pseudomonadaceae;Pseudomonas;azotoformans;B1004948
	1522	Proteobacteria/Alphaproteobacteria/Rhodospirillales/f_unassigned;g_unassigned;sp.;B1005095
	1523	Bacteroidota/Bacteroidia/Cytophagales/Cyclobacteriaceae;g_unassigned;sp.;B1000882
	1524	Bacteroidota/Bacteroidia/Flavobacteriales/Flavobacteriaceae;Winogradskyella;sp.;B1000844
	1525	Proteobacteria/Gammaproteobacteria/Arenicellales/Arenicellaceae;Perspicuibacter;sp.;B1001047
	1526	Proteobacteria/Gammaproteobacteria/Thiotrichales/Thiotrichaceae;Cocleimonas;sp.;B1005079
	1527	Bacteroidota/Bacteroidia/Flavobacteriales/Flavobacteriaceae;Kordia;sp.;B1001188
	1528	Bacteroidota/Bacteroidia/Flavobacteriales/Flavobacteriaceae;Wenyingzhuangia;sp.;B1000868
	1529	Bacteroidota/Bacteroidia/o_unassigned/f_unassigned;g_unassigned;sp.;B1000983
	1530	Bacteroidota/Bacteroidia/Flavobacteriales/Flavobacteriaceae;g_unassigned;sp.;B1000766
	1531	Verrucomicrobiota/Verrucomicrobiae/Verrucomicrobiales/DEV007;g_unassigned;sp.;B1000900
	1532	Firmicutes/Bacilli/Bacillales/Bacillaceae;Bacillus;krulwichiae;B1001055
	1533	Proteobacteria/Gammaproteobacteria/Pseudomonadales/Pseudomonadaceae;Pseudomonas;sp.;B1001952
	1534	Verrucomicrobiota/Verrucomicrobiae/Verrucomicrobiales/Rubritaleaceae;Rubritalea;sp.;B1001419
	1535	Bdellovibrionota/Bdellovibrionia/Bacteriovoracales/Bacteriovoracaceae;Peredibacter;sp.;B1002872
	1536	Proteobacteria/Alphaproteobacteria/Caulobacterales/Hyphomonadaceae;Maricaulis;sp.;B1001139
	1537	Proteobacteria/Gammaproteobacteria/Xanthomonadales/Xanthomonadaceae;Stenotrophomonas;maltophilia;B1000948
	1538	Bacteroidota/Bacteroidia/Cytophagales/Cyclobacteriaceae;Roseivirga;sp.;B1005594
	1539	Bdellovibrionota/Oligoflexia/Silvanigrellales/Silvanigrellaceae;g_unassigned;sp.;B1004180
	1540	Proteobacteria/Gammaproteobacteria/Vibrionales/Vibrionaceae;Vibrio;sp.;B1001830
	1541	Verrucomicrobiota/Kiritimatiellae/Kiritimatiellales/Kiritimatiellaceae;R76-B128;sp.;B1003096
	1542	Proteobacteria/Gammaproteobacteria/Burkholderiales/Comamonadaceae;Variovorax;paradoxus;B1001021
	1543	Bacteroidota/Bacteroidia/Flavobacteriales/Cryomorphaceae;Vicingus;sp.;B1000577
	1544	Proteobacteria/Gammaproteobacteria/Oceanospirillales/Nitrincolaceae;Marinobacterium;sp.;B1000686
	1545	Acidobacteriota/Thermoanaerobaculia/Thermoanaerobaculales/Thermoanaerobaculaceae;Subgroup 10;sp.;B1003926
	1546	Bacteroidota/Bacteroidia/Flavobacteriales/Flavobacteriaceae;NS4 marine group;sp.;B1000991
	1547	Bdellovibrionota/Bdellovibrionia/Bacteriovoracales/Bacteriovoracaceae;Peredibacter;sp.;B1000591
	1548	Proteobacteria/Gammaproteobacteria/Vibrionales/Vibrionaceae;Enterovibrio;sp.;B1000881
	1549	Bdellovibrionota/Bdellovibrionia/Bacteriovoracales/Bacteriovoracaceae;Peredibacter;sp.;B1002180
	1550	p_unassigned/c_unassigned/o_unassigned/f_unassigned;g_unassigned;sp.;B1003062
	1551	Bacteroidota/Bacteroidia/Chitinophagales/Saprospiraceae;g_unassigned;sp.;B1000349
	1552	Proteobacteria/Gammaproteobacteria/Cellvibrionales/Porticoccaceae;SAR92 clade;sp.;B1000692
	1553	Proteobacteria/Gammaproteobacteria/MBAE14/f_unassigned;g_unassigned;sp.;B1004530
	1554	Proteobacteria/Gammaproteobacteria/Pseudomonadales/Pseudomonadaceae;Pseudomonas;xinjiangensis;B1002346
	1555	Firmicutes/Bacilli/Lactobacillales/Streptococcaceae;Streptococcus;oralis;B1001931
	1556	Proteobacteria/Gammaproteobacteria/Vibrionales/Vibrionaceae;Photobacterium;sp.;B1001458
	1557	Proteobacteria/Gammaproteobacteria/Cellvibrionales/Cellvibrionaceae;Candidatus Endobugula;sp.;B1004754
	1558	Proteobacteria/Alphaproteobacteria/Rhodobacterales/Rhodobacteraceae;Yoonia-Loktanella;sp.;B1003401
	1559	Proteobacteria/Gammaproteobacteria/Cellvibrionales/Halieaceae;OM60(NOR5) clade;sp.;B1000387
	1560	Proteobacteria/Gammaproteobacteria/Enterobacterales/Yersiniaceae;Serratia;plymuthica;B1000756
	1561	Bacteroidota/Bacteroidia/Flavobacteriales/Flavobacteriaceae;g_unassigned;sp.;B1002609
	1562	Bacteroidota/Bacteroidia/Flavobacteriales/Flavobacteriaceae;g_unassigned;sp.;B1001720
	1563	Proteobacteria/Gammaproteobacteria/Vibrionales/Vibrionaceae;Vibrio;sp.;B1000845
	1564	Bacteroidota/Bacteroidia/Flavobacteriales/Cryomorphaceae;NS10 marine group;sp.;B1000373
	1565	Proteobacteria/Alphaproteobacteria/Puniceispirillales/SAR116 clade;Candidatus Puniceispirillum;sp.;B1000420
	1566	Proteobacteria/Gammaproteobacteria/Alteromonadales/Psychromonadaceae;Psychromonas;sp.;B1000629
	1567	Proteobacteria/Gammaproteobacteria/Alteromonadales/Alteromonadaceae;Glaciecola;sp.;B1002661
	1568	Bacteroidota/Bacteroidia/Chitinophagales/Saprospiraceae;Rubidimonas;sp.;B1001934
	1569	Proteobacteria/Gammaproteobacteria/Cellvibrionales/Cellvibrionaceae;Marinagarivorans;sp.;B1000792
	1570	Bacteroidota/Bacteroidia/Flavobacteriales/Cryomorphaceae;Vicingus;sp.;B1000997
	1571	Proteobacteria/Gammaproteobacteria/Alteromonadales/Alteromonadaceae;g_unassigned;sp.;B1000714
	1572	Bdellovibrionota/Bdellovibrionia/Bacteriovoracales/Bacteriovoracaceae;g_unassigned;sp.;B1003810
	1573	Patescibacteria/Parcubacteria/Candidatus Campbellbacteria/f_unassigned;g_unassigned;sp.;B1004046
	1574	Bacteroidota/Bacteroidia/Cytophagales/Cyclobacteriaceae;g_unassigned;sp.;B1001117
	1575	Proteobacteria/Gammaproteobacteria/Alteromonadales/Psychromonadaceae;Psychromonas;sp.;B1001284
	1576	Bacteroidota/Bacteroidia/Flavobacteriales/f_unassigned;g_unassigned;sp.;B1000500
	1577	Proteobacteria/Gammaproteobacteria/Alteromonadales/Alteromonadaceae;Glaciecola;sp.;B1000630
	1578	Proteobacteria/Gammaproteobacteria/Cellvibrionales/Spongiibacteraceae;Sinobacterium;sp.;B1000607
	1579	Firmicutes/Bacilli/Staphylococcales/Staphylococcaceae;Staphylococcus;caprae;B1000505
	1580	Proteobacteria/Gammaproteobacteria/Cellvibrionales/Spongiibacteraceae;g_unassigned;sp.;B1003828
	1581	Proteobacteria/Gammaproteobacteria/Alteromonadales/Alteromonadaceae;Aliiglaciecola;sp.;B1002526
	1582	Bacteroidota/Bacteroidia/Flavobacteriales/Flavobacteriaceae;NS5 marine group;sp.;B1000576
	1583	Bacteroidota/Bacteroidia/Flavobacteriales/Flavobacteriaceae;Winogradskyella;sp.;B1000580
	1584	Proteobacteria/Gammaproteobacteria/Alteromonadales/Psychromonadaceae;Psychromonas;sp.;B1000546
	1585	Proteobacteria/Gammaproteobacteria/Vibrionales/Vibrionaceae;Enterovibrio;sp.;B1000978
	1586	Proteobacteria/Gammaproteobacteria/SAR86 clade/f_unassigned;g_unassigned;sp.;B1003894
	1587	Proteobacteria/Gammaproteobacteria/Aeromonadales/Aeromonadaceae;Aeromonas;dhakensis;B1001229
	1588	Proteobacteria/Gammaproteobacteria/Pseudomonadales/Moraxellaceae;Psychrobacter;pacificensis;B1004280
	1589	Proteobacteria/Gammaproteobacteria/Enterobacterales/Erwiniaceae;Pantoea;sp.;B1001480
	1590	Proteobacteria/Alphaproteobacteria/Rhodobacterales/Rhodobacteraceae;g_unassigned;sp.;B1000744
	1591	Bdellovibrionota/Bdellovibrionia/Bacteriovoracales/Bacteriovoracaceae;Peredibacter;sp.;B1000885
	1592	Firmicutes/Bacilli/Entomoplasmatales/Entomoplasmatales Incertae Sedis;Candidatus Hepatoplasma;sp.;B1001124
	1593	Bacteroidota/Bacteroidia/Cytophagales/Amoebophilaceae;g_unassigned;sp.;B1001554
	1594	Proteobacteria/Gammaproteobacteria/Vibrionales/Vibrionaceae;Vibrio;sp.;B1000737
	1595	Bacteroidota/Bacteroidia/Flavobacteriales/Flavobacteriaceae;NS5 marine group;sp.;B1001304
	1596	Proteobacteria/Gammaproteobacteria/Thiotrichales/Thiotrichaceae;Thiothrix;sp.;B1001125
	1597	Bacteroidota/Bacteroidia/Bacteroidales/Marinifilaceae;g_unassigned;sp.;B1002126
	1598	Bacteroidota/Bacteroidia/Bacteroidales/Bacteroidetes BD2-2;g_unassigned;sp.;B1001148
	1599	Proteobacteria/Gammaproteobacteria/Aeromonadales/Aeromonadaceae;Aeromonas;hydrophila;B1000592
	1600	Patescibacteria/Parcubacteria/Candidatus Kaiserbacteria/f_unassigned;g_unassigned;sp.;B1004501
	1601	Bacteroidota/Bacteroidia/Bacteroidales/Marinifilaceae;g_unassigned;sp.;B1001717
	1602	Proteobacteria/Gammaproteobacteria/Oceanospirillales/Nitrincolaceae;g_unassigned;sp.;B1000682
	1603	Proteobacteria/Gammaproteobacteria/Oceanospirillales/Endozoicomonadaceae;Kistimonas;sp.;B1000601
	1604	Proteobacteria/Gammaproteobacteria/Alteromonadales/f_unassigned;g_unassigned;sp.;B1000227
	1605	Cyanobacteria/Cyanobacteriia/Cyanobacteriales/Xenococcaceae;Pleurocapsa PCC-7319;sp.;B1001001
	1606	Proteobacteria/Gammaproteobacteria/Alteromonadales/Shewanellaceae;Shewanella;algae;B1000891
	1607	Proteobacteria/Gammaproteobacteria/UBA10353 marine group/f_unassigned;g_unassigned;sp.;B1000564
	1608	Campilobacterota/Campylobacteria/Campylobacterales/Arcobacteraceae;Halarcobacter;sp.;B1000724
	1609	Proteobacteria/Gammaproteobacteria/Alteromonadales/Colwelliaceae;Thalassotalea;sp.;B1000920
	1610	Proteobacteria/Alphaproteobacteria/o_unassigned/f_unassigned;g_unassigned;sp.;B1001121
	1611	Proteobacteria/Gammaproteobacteria/Alteromonadales/Shewanellaceae;Shewanella;algae;B1001317
	1612	Proteobacteria/Gammaproteobacteria/Alteromonadales/Colwelliaceae;Colwellia;sp.;B1001481
	1613	Proteobacteria/Gammaproteobacteria/Oceanospirillales/Halomonadaceae;Halomonas;nitritophilus;B1000799
	1614	Bacteroidota/Bacteroidia/Flavobacteriales/Cryomorphaceae;g_unassigned;sp.;B1000142
	1615	Proteobacteria/Gammaproteobacteria/Alteromonadales/Alteromonadaceae;g_unassigned;sp.;B1000820
	1616	Proteobacteria/Gammaproteobacteria/Alteromonadales/Colwelliaceae;Colwellia;sp.;B1000908
	1617	Firmicutes/Bacilli/Mycoplasmatales/Mycoplasmataceae;Mycoplasma;sp.;B1000990
	1618	Bdellovibrionota/Bdellovibrionia/Bacteriovoracales/Bacteriovoracaceae;Peredibacter;sp.;B1000954
	1619	Proteobacteria/Alphaproteobacteria/SAR11 clade/Clade I;Clade Ia;sp.;B1000563
	1620	Proteobacteria/Gammaproteobacteria/o_unassigned/f_unassigned;g_unassigned;sp.;B1001660
	1621	Proteobacteria/Gammaproteobacteria/Cellvibrionales/Halieaceae;OM60(NOR5) clade;sp.;B1000762
	1622	Proteobacteria/Gammaproteobacteria/Thiomicrospirales/Thioglobaceae;SUP05 cluster;sp.;B1000339
	1623	Firmicutes/Bacilli/Lactobacillales/Streptococcaceae;Streptococcus;sp.;B1001203
	1624	Proteobacteria/Gammaproteobacteria/Cellvibrionales/Cellvibrionaceae;g_unassigned;sp.;B1000694
	1625	Bacteroidota/Bacteroidia/Flavobacteriales/Flavobacteriaceae;NS5 marine group;sp.;B1000476
	1626	Proteobacteria/Alphaproteobacteria/o_unassigned/f_unassigned;g_unassigned;sp.;B1001922
	1627	Proteobacteria/Gammaproteobacteria/Alteromonadales/Pseudoalteromonadaceae;Pseudoalteromonas;sp.;B1000943
	1628	Proteobacteria/Gammaproteobacteria/Cellvibrionales/f_unassigned;g_unassigned;sp.;B1000701
	1629	Proteobacteria/Gammaproteobacteria/Vibrionales/Vibrionaceae;Vibrio;sp.;B1000901
	1630	Proteobacteria/Alphaproteobacteria/Puniceispirillales/SAR116 clade;g_unassigned;sp.;B1000909
	1631	Proteobacteria/Alphaproteobacteria/o_unassigned/f_unassigned;g_unassigned;sp.;B1000620
	1632	Proteobacteria/Gammaproteobacteria/Alteromonadales/Shewanellaceae;Shewanella;algae;B1002361
	1633	Proteobacteria/Alphaproteobacteria/SAR11 clade/Clade II;g_unassigned;sp.;B1000412
	1634	Actinobacteriota/Actinobacteria/Corynebacteriales/Corynebacteriaceae;Corynebacterium;kroppenstedtii;B1001416
	1635	Bacteroidota/Bacteroidia/o_unassigned/f_unassigned;g_unassigned;sp.;B1001406
	1636	Proteobacteria/Alphaproteobacteria/Rhizobiales/Rhizobiaceae;Pseudahrensia;sp.;B1001726
	1637	Proteobacteria/Alphaproteobacteria/Rhodobacterales/Rhodobacteraceae;Cognatishimia;sp.;B1001256
	1638	Proteobacteria/Gammaproteobacteria/Pseudomonadales/Pseudomonadaceae;Pseudomonas;sihuiensis;B1001355
	1639	Bacteroidota/Bacteroidia/Flavobacteriales/Cryomorphaceae;g_unassigned;sp.;B1001878
	1640	Proteobacteria/Gammaproteobacteria/Alteromonadales/Shewanellaceae;Shewanella;algae;B1001619
	1641	Proteobacteria/Alphaproteobacteria/SAR11 clade/Clade II;g_unassigned;sp.;B1004149
	1642	Proteobacteria/Gammaproteobacteria/Alteromonadales/Shewanellaceae;Shewanella;algae;B1001442
	1643	Proteobacteria/Gammaproteobacteria/Alteromonadales/Shewanellaceae;Shewanella;irciniae;B1000883
	1644	Desulfobacterota/Desulfobacteria/Desulfobacterales/Desulfosarcinaceae;Desulfatitalea;sp.;B1000824
	1645	Bacteroidota/Bacteroidia/Flavobacteriales/Flavobacteriaceae;Algitalea;sp.;B1002182
	1646	Proteobacteria/Gammaproteobacteria/o_unassigned/f_unassigned;g_unassigned;sp.;B1000898
	1647	Proteobacteria/Gammaproteobacteria/Oceanospirillales/Nitrincolaceae;Amphritea;sp.;B1001460
	1648	Proteobacteria/Gammaproteobacteria/Thiotrichales/Thiotrichaceae;Thiothrix;sp.;B1001593
	1649	Proteobacteria/Gammaproteobacteria/Oceanospirillales/Marinomonadaceae;Marinomonas;sp.;B1000653
	1650	Spirochaetota/Spirochaetia/Spirochaetales/Spirochaetaceae;Spirochaeta 2;sp.;B1001372
	1651	Proteobacteria/Gammaproteobacteria/Thiomicrospirales/Thioglobaceae;SUP05 cluster;sp.;B1000884
	1652	Verrucomicrobiota/Verrucomicrobiae/Verrucomicrobiales/Rubritaleaceae;Rubritalea;sp.;B1001845
	1653	Cyanobacteria/Cyanobacteriia/Phormidesmiales/Phormidesmiaceae;Phormidesmis ANT.LACV5.1;sp.;B1000818
	1654	Proteobacteria/Gammaproteobacteria/o_unassigned/f_unassigned;g_unassigned;sp.;B1001408
	1655	Proteobacteria/Gammaproteobacteria/Alteromonadales/Shewanellaceae;Shewanella;algae;B1002525
	1656	Proteobacteria/Gammaproteobacteria/Oceanospirillales/Marinomonadaceae;Marinomonas;posidonica;B1000758
	1657	Proteobacteria/Gammaproteobacteria/o_unassigned/f_unassigned;g_unassigned;sp.;B1007348
	1658	Proteobacteria/Gammaproteobacteria/Alteromonadales/f_unassigned;g_unassigned;sp.;B1001023
	1659	Proteobacteria/Gammaproteobacteria/Oceanospirillales/Endozoicomonadaceae;Endozoicomonas;sp.;B1001045
	1660	Bacteroidota/Bacteroidia/Flavobacteriales/Cryomorphaceae;g_unassigned;sp.;B1000683
	1661	Proteobacteria/Gammaproteobacteria/Cellvibrionales/Spongiibacteraceae;BD1-7 clade;sp.;B1000319
	1662	Cyanobacteria/Cyanobacteriia/Phormidesmiales/Phormidesmiaceae;Phormidesmis ANT.LACV5.1;sp.;B1001367
	1663	Proteobacteria/Alphaproteobacteria/Rhodospirillales/f_unassigned;g_unassigned;sp.;B1001209
	1664	Bacteroidota/Bacteroidia/Chitinophagales/f_unassigned;g_unassigned;sp.;B1002045
	1665	Proteobacteria/Gammaproteobacteria/Alteromonadales/Psychromonadaceae;Psychromonas;sp.;B1002659
	1666	Proteobacteria/Gammaproteobacteria/Enterobacterales/Erwiniaceae;Pantoea;ananatis;B1002304
	1667	Proteobacteria/Gammaproteobacteria/Pseudomonadales/Pseudomonadaceae;Pseudomonas;sp.;B1001788
	1668	Actinobacteriota/Actinobacteria/Corynebacteriales/Nocardiaceae;Rhodococcus;erythropolis;B1002539
	1669	Proteobacteria/Gammaproteobacteria/Alteromonadales/Shewanellaceae;Shewanella;xiamenensis;B1002284
	1670	Proteobacteria/Gammaproteobacteria/SAR86 clade/f_unassigned;g_unassigned;sp.;B1002765
	1671	Bacteroidota/Bacteroidia/Bacteroidales/Bacteroidetes BD2-2;g_unassigned;sp.;B1001026
	1672	Bacteroidota/Bacteroidia/Flavobacteriales/Cryomorphaceae;g_unassigned;sp.;B1001340
	1673	Verrucomicrobiota/Kiritimatiellae/Kiritimatiellales/Kiritimatiellaceae;R76-B128;sp.;B1000720
	1674	Proteobacteria/Gammaproteobacteria/Cellvibrionales/Cellvibrionaceae;g_unassigned;sp.;B1000971
	1675	Proteobacteria/Gammaproteobacteria/Pasteurellales/Pasteurellaceae;Phocoenobacter;sp.;B1006174
	1676	Proteobacteria/Gammaproteobacteria/Vibrionales/Vibrionaceae;Vibrio;crassostreae;B1007430
	1677	Bacteroidota/Bacteroidia/Flavobacteriales/NS9 marine group;g_unassigned;sp.;B1001176
	1678	Proteobacteria/Gammaproteobacteria/Cellvibrionales/Spongiibacteraceae;BD1-7 clade;sp.;B1000383
	1679	Proteobacteria/Gammaproteobacteria/Enterobacterales/Yersiniaceae;Serratia;plymuthica;B1000483
	1680	Proteobacteria/Gammaproteobacteria/Alteromonadales/Pseudoalteromonadaceae;Pseudoalteromonas;espejiana;B1001310
	1681	Proteobacteria/Gammaproteobacteria/Alteromonadales/Colwelliaceae;Thalassotalea;sp.;B1001569
	1682	Campilobacterota/Campylobacteria/Campylobacterales/Arcobacteraceae;g_unassigned;sp.;B1004435
	1683	Proteobacteria/Gammaproteobacteria/SAR86 clade/f_unassigned;g_unassigned;sp.;B1000612
	1684	Proteobacteria/Gammaproteobacteria/Alteromonadales/Alteromonadaceae;Aliiglaciecola;sp.;B1004447
	1685	Deinococcota/Deinococci/Deinococcales/Trueperaceae;Truepera;sp.;B1003308
	1686	Proteobacteria/Gammaproteobacteria/Alteromonadales/Shewanellaceae;Shewanella;algae;B1002230
	1687	Proteobacteria/Gammaproteobacteria/Oceanospirillales/Endozoicomonadaceae;Endozoicomonas;sp.;B1002791
	1688	Proteobacteria/Gammaproteobacteria/Burkholderiales/Burkholderiaceae;Cupriavidus;basilensis;B1002211
	1689	Proteobacteria/Gammaproteobacteria/Alteromonadales/Psychromonadaceae;Psychromonas;sp.;B1001441
	1690	Proteobacteria/Gammaproteobacteria/Alteromonadales/f_unassigned;g_unassigned;sp.;B1000999
	1691	Proteobacteria/Gammaproteobacteria/o_unassigned/f_unassigned;g_unassigned;sp.;B1000852
	1692	Bacteroidota/Bacteroidia/Flavobacteriales/Cryomorphaceae;g_unassigned;sp.;B1000951
	1693	Proteobacteria/Alphaproteobacteria/Rhizobiales/f_unassigned;g_unassigned;sp.;B1000836
	1694	Bacteroidota/Bacteroidia/Flavobacteriales/Flavobacteriaceae;Wenyingzhuangia;sp.;B1001182
	1695	Bdellovibrionota/Bdellovibrionia/Bacteriovoracales/Bacteriovoracaceae;Peredibacter;sp.;B1007514
	1696	Firmicutes/Bacilli/o_unassigned/f_unassigned;g_unassigned;sp.;B1000851
	1697	Bacteroidota/Bacteroidia/Chitinophagales/Saprospiraceae;g_unassigned;sp.;B1000977
	1698	Bacteroidota/Bacteroidia/Flavobacteriales/Flavobacteriaceae;Polaribacter;sp.;B1000862
	1699	Bacteroidota/Bacteroidia/Chitinophagales/f_unassigned;g_unassigned;sp.;B1001602
	1700	Desulfobacterota/Desulfobulbia/Desulfobulbales/Desulfocapsaceae;Desulfotalea;sp.;B1002201
	1701	Fusobacteriota/Fusobacteriia/Fusobacteriales/Fusobacteriaceae;Propionigenium;sp.;B1001749
	1702	Proteobacteria/Alphaproteobacteria/Rhodobacterales/Rhodobacteraceae;g_unassigned;sp.;B1002255
	1703	Planctomycetota/Planctomycetes/Pirellulales/Pirellulaceae;Blastopirellula;sp.;B1002259
	1704	Proteobacteria/Gammaproteobacteria/Alteromonadales/Pseudoalteromonadaceae;Psychrosphaera;sp.;B1001354
	1705	Proteobacteria/Gammaproteobacteria/BD7-8/f_unassigned;g_unassigned;sp.;B1001288
	1706	Actinobacteriota/Actinobacteria/Propionibacteriales/Propionibacteriaceae;Cutibacterium;acnes;B1002887
	1707	Desulfobacterota/Desulfobacteria/Desulfobacterales/Desulfobacteraceae;g_unassigned;sp.;B1006077
	1708	Proteobacteria/Gammaproteobacteria/Alteromonadales/Shewanellaceae;Shewanella;algae;B1002264
	1709	SAR324 clade(Marine group B)/c_unassigned/o_unassigned/f_unassigned;g_unassigned;sp.;B1002038
	1710	Proteobacteria/Gammaproteobacteria/Oceanospirillales/Halomonadaceae;Halomonas;sp.;B1001702
	1711	Proteobacteria/Alphaproteobacteria/Rhizobiales/Rhizobiaceae;g_unassigned;sp.;B1002321
	1712	Bacteroidota/Bacteroidia/Chitinophagales/Saprospiraceae;g_unassigned;sp.;B1002242
	1713	Proteobacteria/Gammaproteobacteria/Enterobacterales/Erwiniaceae;Pantoea;ananatis;B1002086
	1714	Proteobacteria/Gammaproteobacteria/Enterobacterales/Erwiniaceae;Pantoea;ananatis;B1002540
	1715	Bacteroidota/Bacteroidia/Cytophagales/Cyclobacteriaceae;Marinoscillum;sp.;B1001281
	1716	Bacteroidota/Bacteroidia/Cytophagales/Cyclobacteriaceae;Reichenbachiella;sp.;B1000764
	1717	Proteobacteria/Gammaproteobacteria/o_unassigned/f_unassigned;g_unassigned;sp.;B1001095
	1718	Proteobacteria/Gammaproteobacteria/Pseudomonadales/Pseudomonadaceae;Pseudomonas;xinjiangensis;B1001152
	1719	Proteobacteria/Alphaproteobacteria/Rickettsiales/f_unassigned;g_unassigned;sp.;B1000828
	1720	Proteobacteria/Gammaproteobacteria/Pseudomonadales/Moraxellaceae;Psychrobacter;alimentarius;B1000861
	1721	Proteobacteria/Gammaproteobacteria/Vibrionales/Vibrionaceae;Vibrio;pectenicida;B1000979
	1722	Proteobacteria/Gammaproteobacteria/Cellvibrionales/Spongiibacteraceae;BD1-7 clade;sp.;B1001269
	1723	Proteobacteria/Gammaproteobacteria/Pseudomonadales/Pseudomonadaceae;Pseudomonas;sp.;B1001401
	1724	Bacteroidota/Bacteroidia/o_unassigned/f_unassigned;g_unassigned;sp.;B1001285
	1725	Bacteroidota/Bacteroidia/Flavobacteriales/Flavobacteriaceae;Wenyingzhuangia;sp.;B1000912
	1726	Bacteroidota/Bacteroidia/Chitinophagales/Saprospiraceae;g_unassigned;sp.;B1002051
	1727	Proteobacteria/Gammaproteobacteria/Cellvibrionales/Spongiibacteraceae;BD1-7 clade;sp.;B1001701
	1728	Bacteroidota/Bacteroidia/Bacteroidales/Marinifilaceae;g_unassigned;sp.;B1001118
	1729	Actinobacteriota/Actinobacteria/Micrococcales/Intrasporangiaceae;g_unassigned;sp.;B1002074
	1730	Proteobacteria/Gammaproteobacteria/Alteromonadales/Shewanellaceae;Shewanella;algae;B1002174
	1731	Proteobacteria/Gammaproteobacteria/Enterobacterales/Erwiniaceae;Pantoea;ananatis;B1002055
	1732	Proteobacteria/Gammaproteobacteria/Oceanospirillales/Saccharospirillaceae;Oceaniserpentilla;haliotis;B1001972
	1733	Proteobacteria/Gammaproteobacteria/Alteromonadales/Shewanellaceae;Shewanella;algae;B1003236
	1734	Proteobacteria/Alphaproteobacteria/o_unassigned/f_unassigned;g_unassigned;sp.;B1002001
	1735	Proteobacteria/Alphaproteobacteria/Puniceispirillales/SAR116 clade;g_unassigned;sp.;B1001771
	1736	Proteobacteria/Alphaproteobacteria/Kordiimonadales/Kordiimonadaceae;Kordiimonas;sp.;B1001668
	1737	Bacteroidota/Bacteroidia/Chitinophagales/Saprospiraceae;g_unassigned;sp.;B1001131
	1738	Patescibacteria/Saccharimonadia/Saccharimonadales/f_unassigned;g_unassigned;sp.;B1000857
	1739	Proteobacteria/Gammaproteobacteria/EV818SWSAP88/f_unassigned;g_unassigned;sp.;B1000982
	1740	Bacteroidota/Bacteroidia/Flavobacteriales/Flavobacteriaceae;Formosa;sp.;B1001173
	1741	Proteobacteria/Gammaproteobacteria/o_unassigned/f_unassigned;g_unassigned;sp.;B1000747
	1742	Cyanobacteria/Cyanobacteriia/Cyanobacteriales/Xenococcaceae;Pleurocapsa PCC-7319;sp.;B1000633
	1743	Proteobacteria/Gammaproteobacteria/Alteromonadales/Alteromonadaceae;g_unassigned;sp.;B1001344
	1744	Bacteroidota/Bacteroidia/Bacteroidales/Prolixibacteraceae;g_unassigned;sp.;B1001299
	1745	Firmicutes/Bacilli/o_unassigned/f_unassigned;g_unassigned;sp.;B1001637
	1746	Bacteroidota/Rhodothermia/Balneolales/Balneolaceae;Balneola;sp.;B1001066
	1747	Proteobacteria/Gammaproteobacteria/SAR86 clade/f_unassigned;g_unassigned;sp.;B1000286
	1748	Proteobacteria/Gammaproteobacteria/Granulosicoccales/Granulosicoccaceae;Granulosicoccus;sp.;B1001071
	1749	Myxococcota/Polyangia/o_unassigned/f_unassigned;g_unassigned;sp.;B1002709
	1750	Proteobacteria/Gammaproteobacteria/Pseudomonadales/Pseudomonadaceae;Pseudomonas;stutzeri;B1005502
	1751	Proteobacteria/Gammaproteobacteria/Alteromonadales/Pseudoalteromonadaceae;Algicola;sp.;B1002229
	1752	Proteobacteria/Gammaproteobacteria/Pseudomonadales/Pseudomonadaceae;Pseudomonas;sp.;B1002615
	1753	Proteobacteria/Gammaproteobacteria/Alteromonadales/Alteromonadaceae;Glaciecola;sp.;B1001244
	1754	Bacteroidota/Bacteroidia/Chitinophagales/Chitinophagaceae;Taibaiella;sp.;B1000829
	1755	Bacteroidota/Bacteroidia/Chitinophagales/Saprospiraceae;g_unassigned;sp.;B1001111
	1756	Bacteroidota/Bacteroidia/Cytophagales/Cyclobacteriaceae;Reichenbachiella;sp.;B1001243
	1757	Cyanobacteria/Cyanobacteriia/Cyanobacteriales/Xenococcaceae;Chroococcidiopsis PCC-6712;sp.;B1001444
	1758	Bacteroidota/Bacteroidia/Cytophagales/Cyclobacteriaceae;g_unassigned;sp.;B1001210
	1759	Verrucomicrobiota/Kiritimatiellae/Kiritimatiellales/Kiritimatiellaceae;g_unassigned;sp.;B1001320
	1760	Proteobacteria/Gammaproteobacteria/Cellvibrionales/Porticoccaceae;C1-B045;sp.;B1001345
	1761	Proteobacteria/Gammaproteobacteria/o_unassigned/f_unassigned;g_unassigned;sp.;B1007776
	1762	Bacteroidota/Bacteroidia/Bacteroidales/Prolixibacteraceae;Roseimarinus;sp.;B1001236
	1763	Proteobacteria/Gammaproteobacteria/Oceanospirillales/Hahellaceae;Hahella;sp.;B1001383
	1764	Bacteroidota/Bacteroidia/Bacteroidales/Bacteroidetes BD2-2;g_unassigned;sp.;B1001081
	1765	Bacteroidota/Bacteroidia/Flavobacteriales/Cryomorphaceae;Vicingus;sp.;B1001308
	1766	Fibrobacterota/Fibrobacteria/Fibrobacterales/Fibrobacteraceae;g_unassigned;sp.;B1001036
	1767	Proteobacteria/Alphaproteobacteria/SAR11 clade/Clade I;Clade Ia;sp.;B1000186
	1768	Bacteroidota/Bacteroidia/Cytophagales/Cyclobacteriaceae;g_unassigned;sp.;B1000873
	1769	Proteobacteria/Gammaproteobacteria/Alteromonadales/Pseudoalteromonadaceae;Psychrosphaera;sp.;B1001548
	1770	Proteobacteria/Gammaproteobacteria/Cellvibrionales/f_unassigned;g_unassigned;sp.;B1001192
	1771	Proteobacteria/Gammaproteobacteria/Alteromonadales/Pseudoalteromonadaceae;Psychrosphaera;sp.;B1001898
	1772	Bdellovibrionota/Bdellovibrionia/Bacteriovoracales/Bacteriovoracaceae;g_unassigned;sp.;B1002449
	1773	Cyanobacteria/Cyanobacteriia/Cyanobacteriales/Geitlerinemaceae;Geitlerinema PCC-7105;sp.;B1003992
	1774	Proteobacteria/Gammaproteobacteria/Pseudomonadales/Pseudomonadaceae;Pseudomonas;sp.;B1001385
	1775	Proteobacteria/Gammaproteobacteria/Pseudomonadales/Pseudomonadaceae;Pseudomonas;sp.;B1001800
	1776	Verrucomicrobiota/Verrucomicrobiae/Verrucomicrobiales/Rubritaleaceae;Rubritalea;sp.;B1002215
	1777	Bacteroidota/Bacteroidia/Flavobacteriales/Cryomorphaceae;Vicingus;sp.;B1001740
	1778	Bacteroidota/Bacteroidia/Flavobacteriales/Flavobacteriaceae;Pseudofulvibacter;sp.;B1001564
	1779	Cyanobacteria/Cyanobacteriia/Cyanobacteriales/Chroococcidiopsaceae;Chroococcidiopsis SAG 2023;sp.;B1002476
	1780	Deinococcota/Deinococci/Deinococcales/Trueperaceae;Truepera;sp.;B1002212
	1781	Proteobacteria/Gammaproteobacteria/Alteromonadales/Pseudoalteromonadaceae;Psychrosphaera;sp.;B1001270
	1782	Proteobacteria/Gammaproteobacteria/Alteromonadales/Shewanellaceae;Shewanella;algae;B1002795
	1783	Proteobacteria/Alphaproteobacteria/Rhizobiales/Hyphomicrobiaceae;Filomicrobium;sp.;B1002232
	1784	Bacteroidota/Bacteroidia/Chitinophagales/Saprospiraceae;Portibacter;sp.;B1001247
	1785	Bacteroidota/Bacteroidia/Chitinophagales/Saprospiraceae;Rubidimonas;sp.;B1001342
	1786	Bacteroidota/Bacteroidia/Flavobacteriales/Flavobacteriaceae;Algitalea;sp.;B1000992
	1787	Bacteroidota/Bacteroidia/Chitinophagales/Saprospiraceae;g_unassigned;sp.;B1001098
	1788	Proteobacteria/Alphaproteobacteria/o_unassigned/f_unassigned;g_unassigned;sp.;B1001574
	1789	Proteobacteria/Gammaproteobacteria/Cellvibrionales/Cellvibrionaceae;Candidatus Endobugula;sp.;B1001153
	1790	Proteobacteria/Gammaproteobacteria/o_unassigned/f_unassigned;g_unassigned;sp.;B1001092
	1791	Verrucomicrobiota/Verrucomicrobiae/Verrucomicrobiales/DEV007;g_unassigned;sp.;B1001319
	1792	Proteobacteria/Gammaproteobacteria/Xanthomonadales/Xanthomonadaceae;Stenotrophomonas;maltophilia;B1000757
	1793	Bacteroidota/Bacteroidia/Cytophagales/Cyclobacteriaceae;g_unassigned;sp.;B1001373
	1794	Bacteroidota/Bacteroidia/o_unassigned/f_unassigned;g_unassigned;sp.;B1001043
	1795	Proteobacteria/Gammaproteobacteria/Alteromonadales/Alteromonadaceae;g_unassigned;sp.;B1001155
	1796	Bacteroidota/Bacteroidia/Flavobacteriales/NS9 marine group;g_unassigned;sp.;B1000303
	1797	Proteobacteria/Gammaproteobacteria/Thiomicrospirales/Thioglobaceae;SUP05 cluster;sp.;B1000770
	1798	Proteobacteria/Alphaproteobacteria/Rhizobiales/Rhizobiaceae;Pseudahrensia;sp.;B1003180
	1799	Proteobacteria/Gammaproteobacteria/Vibrionales/Vibrionaceae;Vibrio;tubiashii;B1000719
	1800	Bacteroidota/Bacteroidia/Flavobacteriales/NS9 marine group;g_unassigned;sp.;B1000465
	1801	Verrucomicrobiota/Kiritimatiellae/Kiritimatiellales/Kiritimatiellaceae;R76-B128;sp.;B1000855
	1802	Patescibacteria/Parcubacteria/Candidatus Campbellbacteria/f_unassigned;g_unassigned;sp.;B1001846
	1803	Patescibacteria/Parcubacteria/Candidatus Moranbacteria/f_unassigned;g_unassigned;sp.;B1003471
	1804	Proteobacteria/Alphaproteobacteria/Rhizobiales/Stappiaceae;Labrenzia;sp.;B1001636
	1805	Bdellovibrionota/Bdellovibrionia/Bacteriovoracales/Bacteriovoracaceae;Peredibacter;sp.;B1006870
	1806	Proteobacteria/Alphaproteobacteria/Rickettsiales/Rickettsiaceae;g_unassigned;sp.;B1007599
	1807	Proteobacteria/Gammaproteobacteria/Alteromonadales/Shewanellaceae;Shewanella;algae;B1001177
	1808	Planctomycetota/OM190/o_unassigned/f_unassigned;g_unassigned;sp.;B1004981
	1809	Proteobacteria/Gammaproteobacteria/Pseudomonadales/Pseudomonadaceae;Pseudomonas;sp.;B1006104
	1810	Bacteroidota/Bacteroidia/Flavobacteriales/Weeksellaceae;Chryseobacterium;indologenes;B1002560
	1811	Cyanobacteria/Vampirivibrionia/Caenarcaniphilales/f_unassigned;g_unassigned;sp.;B1002602
	1812	Nitrospinota/Nitrospinia/Nitrospinales/Nitrospinaceae;LS-NOB;sp.;B1001928
	1813	Proteobacteria/Gammaproteobacteria/Enterobacterales/Erwiniaceae;Pantoea;ananatis;B1001713
	1814	Proteobacteria/Gammaproteobacteria/Pseudomonadales/Pseudomonadaceae;Pseudomonas;xinjiangensis;B1002421
	1815	Firmicutes/Bacilli/Mycoplasmatales/Mycoplasmataceae;Mycoplasma;sp.;B1004423
	1816	Patescibacteria/Gracilibacteria/o_unassigned/f_unassigned;g_unassigned;sp.;B1005101
	1817	Proteobacteria/Alphaproteobacteria/Rhizobiales/Rhizobiaceae;Allorhizobium-Neorhizobium-Pararhizobium-Rhizobium;sp.;B1002798
	1818	Verrucomicrobiota/Verrucomicrobiae/Verrucomicrobiales/Rubritaleaceae;Rubritalea;sp.;B1003599
	1819	Proteobacteria/Gammaproteobacteria/Xanthomonadales/Xanthomonadaceae;Stenotrophomonas;maltophilia;B1002422
	1820	Bacteroidota/Bacteroidia/Chitinophagales/Saprospiraceae;g_unassigned;sp.;B1002384
	1821	Cyanobacteria/Cyanobacteriia/Cyanobacteriales/Xenococcaceae;Pleurocapsa PCC-7319;sp.;B1001306
	1822	Proteobacteria/Gammaproteobacteria/Arenicellales/Arenicellaceae;Arenicella;sp.;B1001015
	1823	Proteobacteria/Gammaproteobacteria/Oceanospirillales/Endozoicomonadaceae;Endozoicomonas;sp.;B1001272
	1824	Bacteroidota/Bacteroidia/Bacteroidales/Prolixibacteraceae;Roseimarinus;sp.;B1001612
	1825	Bdellovibrionota/Bdellovibrionia/Bacteriovoracales/Bacteriovoracaceae;g_unassigned;sp.;B1001267
	1826	Proteobacteria/Gammaproteobacteria/o_unassigned/f_unassigned;g_unassigned;sp.;B1001187
	1827	Proteobacteria/Gammaproteobacteria/Vibrionales/Vibrionaceae;Vibrio;sp.;B1000821
	1828	Bacteroidota/Bacteroidia/Flavobacteriales/Cryomorphaceae;Vicingus;sp.;B1001198
	1829	Proteobacteria/Gammaproteobacteria/Alteromonadales/Shewanellaceae;Shewanella;algae;B1001174
	1830	Proteobacteria/Gammaproteobacteria/Enterobacterales/Erwiniaceae;Pantoea;ananatis;B1001838
	1831	Proteobacteria/Gammaproteobacteria/Pseudomonadales/Pseudomonadaceae;Pseudomonas;sp.;B1001386
	1832	Bacteroidota/Bacteroidia/o_unassigned/f_unassigned;g_unassigned;sp.;B1001058
	1833	Proteobacteria/Gammaproteobacteria/o_unassigned/f_unassigned;g_unassigned;sp.;B1007895
	1834	Proteobacteria/Gammaproteobacteria/Pseudomonadales/Pseudomonadaceae;Pseudomonas;alcaliphila;B1001808
	1835	Planctomycetota/BD7-11/o_unassigned/f_unassigned;g_unassigned;sp.;B1000731
	1836	Proteobacteria/Gammaproteobacteria/Francisellales/Francisellaceae;g_unassigned;sp.;B1000777
	1837	Bacteroidota/Bacteroidia/Bacteroidales/Prolixibacteraceae;Roseimarinus;sp.;B1001089
	1838	Bacteroidota/Bacteroidia/Chitinophagales/Saprospiraceae;g_unassigned;sp.;B1001673
	1839	Bacteroidota/Bacteroidia/Chitinophagales/Saprospiraceae;g_unassigned;sp.;B1002412
	1840	Proteobacteria/Gammaproteobacteria/Thiotrichales/Thiotrichaceae;g_unassigned;sp.;B1000106
	1841	Bacteroidota/Bacteroidia/Flavobacteriales/Cryomorphaceae;g_unassigned;sp.;B1000414
	1842	Proteobacteria/Gammaproteobacteria/Oceanospirillales/Marinomonadaceae;Marinomonas;dokdonensis;B1001432
	1843	Bacteroidota/Bacteroidia/Chitinophagales/Saprospiraceae;g_unassigned;sp.;B1000989
	1844	Bacteroidota/Bacteroidia/Chitinophagales/Saprospiraceae;Lewinella;agarilytica;B1001035
	1845	Proteobacteria/Gammaproteobacteria/Vibrionales/Vibrionaceae;Vibrio;sp.;B1002006
	1846	Proteobacteria/Gammaproteobacteria/Cellvibrionales/Halieaceae;OM60(NOR5) clade;sp.;B1000783
	1847	Bacteroidota/Bacteroidia/Flavobacteriales/NS7 marine group;g_unassigned;sp.;B1003299
	1848	Desulfobacterota/Desulfobacteria/Desulfobacterales/Desulfobacteraceae;Desulfotignum;sp.;B1002700
	1849	Proteobacteria/Gammaproteobacteria/Vibrionales/Vibrionaceae;Vibrio;splendidus;B1000545
	1850	Proteobacteria/Alphaproteobacteria/Kordiimonadales/Kordiimonadaceae;Kordiimonas;sp.;B1002002
	1851	Fusobacteriota/Fusobacteriia/Fusobacteriales/Fusobacteriaceae;Propionigenium;sp.;B1007088
	1852	Proteobacteria/Gammaproteobacteria/Gammaproteobacteria Incertae Sedis/Unknown Family;Marinicella;sp.;B1007471
	1853	Proteobacteria/Gammaproteobacteria/o_unassigned/f_unassigned;g_unassigned;sp.;B1006587
	1854	Proteobacteria/Gammaproteobacteria/Pseudomonadales/Moraxellaceae;Acinetobacter;lwoffii;B1003183
	1855	Proteobacteria/Gammaproteobacteria/Pseudomonadales/Pseudomonadaceae;Pseudomonas;koreensis;B1002277
	1856	Bdellovibrionota/Bdellovibrionia/Bacteriovoracales/Bacteriovoracaceae;Peredibacter;sp.;B1006769
	1857	Proteobacteria/Alphaproteobacteria/Rhodospirillales/AEGEAN-169 marine group;g_unassigned;sp.;B1006042
	1858	Proteobacteria/Gammaproteobacteria/Cellvibrionales/Halieaceae;OM60(NOR5) clade;sp.;B1000659
	1859	Verrucomicrobiota/Verrucomicrobiae/Verrucomicrobiales/Rubritaleaceae;Rubritalea;sp.;B1006328
	1860	Firmicutes/Limnochordia/Limnochordales/Limnochordaceae;g_unassigned;sp.;B1002787
	1861	Fusobacteriota/Fusobacteriia/Fusobacteriales/Fusobacteriaceae;Propionigenium;sp.;B1002308
	1862	Proteobacteria/Alphaproteobacteria/Kiloniellales/Kiloniellaceae;Pelagibius;sp.;B1002563
	1863	Proteobacteria/Gammaproteobacteria/Burkholderiales/Chromobacteriaceae;Aquitalea;sp.;B1002366
	1864	Proteobacteria/Gammaproteobacteria/Cellvibrionales/Spongiibacteraceae;BD1-7 clade;sp.;B1000859
	1865	Proteobacteria/Gammaproteobacteria/Vibrionales/Vibrionaceae;Vibrio;sp.;B1001336
	1866	Proteobacteria/Alphaproteobacteria/Puniceispirillales/SAR116 clade;g_unassigned;sp.;B1001191
	1867	Bdellovibrionota/Bdellovibrionia/Bacteriovoracales/Bacteriovoracaceae;Peredibacter;sp.;B1001389
	1868	Proteobacteria/Gammaproteobacteria/Oceanospirillales/Marinomonadaceae;Marinomonas;posidonica;B1001646
	1869	Verrucomicrobiota/Verrucomicrobiae/Verrucomicrobiales/Rubritaleaceae;Rubritalea;sp.;B1001218
	1870	Proteobacteria/Alphaproteobacteria/o_unassigned/f_unassigned;g_unassigned;sp.;B1002050
	1871	Proteobacteria/Alphaproteobacteria/Rhodobacterales/Rhodobacteraceae;Amylibacter;sp.;B1001360
	1872	Proteobacteria/Gammaproteobacteria/Burkholderiales/Chromobacteriaceae;Aquitalea;sp.;B1001471
	1873	Proteobacteria/Gammaproteobacteria/Pseudomonadales/Pseudomonadaceae;Pseudomonas;sp.;B1002266
	1874	Verrucomicrobiota/Verrucomicrobiae/Verrucomicrobiales/Rubritaleaceae;Luteolibacter;sp.;B1001487
	1875	Bacteroidota/Bacteroidia/Bacteroidales/Marinifilaceae;g_unassigned;sp.;B1002720
	1876	Proteobacteria/Gammaproteobacteria/Cellvibrionales/Porticoccaceae;SAR92 clade;sp.;B1000394
	1877	Planctomycetota/BD7-11/o_unassigned/f_unassigned;g_unassigned;sp.;B1001958
	1878	Proteobacteria/Gammaproteobacteria/Vibrionales/Vibrionaceae;Vibrio;sp.;B1000913
	1879	Bacteroidota/Bacteroidia/Sphingobacteriales/NS11-12 marine group;g_unassigned;sp.;B1001755
	1880	Bdellovibrionota/Bdellovibrionia/Bacteriovoracales/Bacteriovoracaceae;Halobacteriovorax;sp.;B1001186
	1881	Proteobacteria/Gammaproteobacteria/Cellvibrionales/Cellvibrionaceae;g_unassigned;sp.;B1000790
	1882	Bacteroidota/Bacteroidia/Chitinophagales/Saprospiraceae;Rubidimonas;sp.;B1002258
	1883	Bacteroidota/Bacteroidia/Flavobacteriales/Cryomorphaceae;g_unassigned;sp.;B1002261
	1884	Bdellovibrionota/Bdellovibrionia/Bdellovibrionales/Bdellovibrionaceae;Bdellovibrio;sp.;B1002881
	1885	Proteobacteria/Alphaproteobacteria/Rhodobacterales/Rhodobacteraceae;Lentibacter;sp.;B1004288
	1886	Proteobacteria/Gammaproteobacteria/Cellvibrionales/Cellvibrionaceae;g_unassigned;sp.;B1001842
	1887	Proteobacteria/Gammaproteobacteria/Vibrionales/Vibrionaceae;Photobacterium;swingsii;B1003450
	1888	Verrucomicrobiota/Verrucomicrobiae/Verrucomicrobiales/DEV007;g_unassigned;sp.;B1002445
	1889	Proteobacteria/Gammaproteobacteria/Alteromonadales/f_unassigned;g_unassigned;sp.;B1002379
	1890	Bacteroidota/Bacteroidia/Flavobacteriales/Flavobacteriaceae;Algitalea;sp.;B1005689
	1891	Bacteroidota/Bacteroidia/Bacteroidales/Prolixibacteraceae;g_unassigned;sp.;B1004434
	1892	Bacteroidota/Bacteroidia/Flavobacteriales/Flavobacteriaceae;NS5 marine group;sp.;B1004691
	1893	Firmicutes/Bacilli/Staphylococcales/Staphylococcaceae;Staphylococcus;sp.;B1002367
	1894	Proteobacteria/Gammaproteobacteria/Pseudomonadales/Moraxellaceae;Acinetobacter;beijerinckii;B1004279
	1895	Proteobacteria/Alphaproteobacteria/Micavibrionales/Micavibrionaceae;g_unassigned;sp.;B1003752
	1896	Proteobacteria/Gammaproteobacteria/Enterobacterales/Erwiniaceae;g_unassigned;sp.;B1002925
	1897	Bdellovibrionota/Bdellovibrionia/Bacteriovoracales/Bacteriovoracaceae;Peredibacter;sp.;B1002052
	1898	Patescibacteria/Gracilibacteria/o_unassigned/f_unassigned;g_unassigned;sp.;B1001793
	1899	Proteobacteria/Gammaproteobacteria/Enterobacterales/Erwiniaceae;Pantoea;ananatis;B1001305
	1900	Proteobacteria/Gammaproteobacteria/Alteromonadales/Shewanellaceae;Shewanella;irciniae;B1001060
	1901	Bacteroidota/Bacteroidia/Flavobacteriales/Cryomorphaceae;g_unassigned;sp.;B1001609
	1902	Proteobacteria/Gammaproteobacteria/Coxiellales/Coxiellaceae;Coxiella;sp.;B1001575
	1903	Spirochaetota/Spirochaetia/Spirochaetales/Spirochaetaceae;Sediminispirochaeta;sp.;B1003293
	1904	Verrucomicrobiota/Verrucomicrobiae/Verrucomicrobiales/Rubritaleaceae;Rubritalea;sp.;B1001275
	1905	Verrucomicrobiota/Verrucomicrobiae/Verrucomicrobiales/Rubritaleaceae;Rubritalea;sp.;B1001536
	1906	Verrucomicrobiota/Verrucomicrobiae/Verrucomicrobiales/Rubritaleaceae;Rubritalea;sp.;B1002130
	1907	Proteobacteria/Gammaproteobacteria/Alteromonadales/Shewanellaceae;Ferrimonas;sp.;B1001390
	1908	Bacteroidota/Bacteroidia/o_unassigned/f_unassigned;g_unassigned;sp.;B1001804
	1909	Fusobacteriota/Fusobacteriia/Fusobacteriales/Fusobacteriaceae;Propionigenium;sp.;B1001329
	1910	Proteobacteria/Gammaproteobacteria/Granulosicoccales/Granulosicoccaceae;Granulosicoccus;sp.;B1001264
	1911	Proteobacteria/Alphaproteobacteria/Rhodobacterales/Rhodobacteraceae;Pontivivens;sp.;B1001228
	1912	Bdellovibrionota/Oligoflexia/Oligoflexales/Pseudobacteriovorax;g_unassigned;sp.;B1002193
	1913	Campilobacterota/Campylobacteria/Campylobacterales/Arcobacteraceae;g_unassigned;sp.;B1001450
	1914	Proteobacteria/Gammaproteobacteria/Oceanospirillales/Endozoicomonadaceae;Endozoicomonas;sp.;B1002042
	1915	Bacteroidota/Bacteroidia/Bacteroidales/Prolixibacteraceae;Roseimarinus;sp.;B1002132
	1916	Bdellovibrionota/Bdellovibrionia/Bacteriovoracales/Bacteriovoracaceae;Peredibacter;sp.;B1001523
	1917	Proteobacteria/Gammaproteobacteria/Cellvibrionales/Halieaceae;OM60(NOR5) clade;sp.;B1000402
	1918	Proteobacteria/Gammaproteobacteria/Cellvibrionales/Porticoccaceae;SAR92 clade;sp.;B1001560
	1919	Bacteroidota/Bacteroidia/Flavobacteriales/Cryomorphaceae;g_unassigned;sp.;B1002735
	1920	Proteobacteria/Gammaproteobacteria/SAR86 clade/f_unassigned;g_unassigned;sp.;B1001613
	1921	Bdellovibrionota/Bdellovibrionia/Bacteriovoracales/Bacteriovoracaceae;Peredibacter;sp.;B1003130
	1922	Proteobacteria/Alphaproteobacteria/Rhizobiales/Rhizobiaceae;g_unassigned;sp.;B1002121
	1923	Proteobacteria/Gammaproteobacteria/Alteromonadales/Psychromonadaceae;Psychromonas;sp.;B1001558
	1924	Bacteroidota/Bacteroidia/Flavobacteriales/Flavobacteriaceae;Polaribacter;sp.;B1002183
	1925	Verrucomicrobiota/Omnitrophia/Omnitrophales/Omnitrophaceae;Candidatus Omnitrophus;sp.;B1003415
	1926	Verrucomicrobiota/Verrucomicrobiae/Verrucomicrobiales/Rubritaleaceae;Rubritalea;sp.;B1001805
	1927	Bacteroidota/Bacteroidia/Flavobacteriales/Crocinitomicaceae;Crocinitomix;sp.;B1001797
	1928	Bacteroidota/Bacteroidia/Flavobacteriales/Flavobacteriaceae;NS5 marine group;sp.;B1002657
	1929	Proteobacteria/Gammaproteobacteria/Enterobacterales/Erwiniaceae;Pantoea;ananatis;B1001543
	1930	Proteobacteria/Gammaproteobacteria/Pseudomonadales/Moraxellaceae;Psychrobacter;alimentarius;B1001530
	1931	Proteobacteria/Gammaproteobacteria/Alteromonadales/Shewanellaceae;Shewanella;corallii;B1001090
	1932	Proteobacteria/Gammaproteobacteria/Alteromonadales/Alteromonadaceae;Alteromonas;sp.;B1002194
	1933	Proteobacteria/Gammaproteobacteria/Francisellales/Francisellaceae;g_unassigned;sp.;B1000935
	1934	Bacteroidota/Bacteroidia/Flavobacteriales/Flavobacteriaceae;Tenacibaculum;sp.;B1000652
	1935	Proteobacteria/Alphaproteobacteria/Rhodobacterales/Rhodobacteraceae;Roseobacter clade CHAB-I-5 lineage;sp.;B1001752
	1936	Firmicutes/Bacilli/Izemoplasmatales/Izemoplasmataceae;Izimaplasma;sp.;B1002414
	1937	Bdellovibrionota/Bdellovibrionia/Bacteriovoracales/Bacteriovoracaceae;Peredibacter;sp.;B1001876
	1938	Proteobacteria/Gammaproteobacteria/SAR86 clade/f_unassigned;g_unassigned;sp.;B1000159
	1939	Verrucomicrobiota/Verrucomicrobiae/Verrucomicrobiales/Rubritaleaceae;Rubritalea;sp.;B1002468
	1940	Bacteroidota/Bacteroidia/Bacteroidales/Prolixibacteraceae;g_unassigned;sp.;B1001556
	1941	Bdellovibrionota/Oligoflexia/Oligoflexales/f_unassigned;g_unassigned;sp.;B1002855
	1942	Proteobacteria/Gammaproteobacteria/Alteromonadales/Alteromonadaceae;Glaciecola;sp.;B1001376
	1943	Verrucomicrobiota/Kiritimatiellae/Kiritimatiellales/Kiritimatiellaceae;g_unassigned;sp.;B1007400
	1944	Bacteroidota/Bacteroidia/Bacteroidales/Marinifilaceae;g_unassigned;sp.;B1002806
	1945	Bacteroidota/Bacteroidia/Chitinophagales/Saprospiraceae;g_unassigned;sp.;B1002179
	1946	Firmicutes/Clostridia/Peptostreptococcales-Tissierellales/Anaerococcus;g_unassigned;sp.;B1001979
	1947	Patescibacteria/Parcubacteria/Candidatus Moranbacteria/f_unassigned;g_unassigned;sp.;B1002444
	1948	Proteobacteria/Gammaproteobacteria/Pseudomonadales/Pseudomonadaceae;Pseudomonas;sp.;B1004195
	1949	Proteobacteria/Gammaproteobacteria/Cellvibrionales/Cellvibrionaceae;g_unassigned;sp.;B1006573
	1950	Proteobacteria/Gammaproteobacteria/Oceanospirillales/Saccharospirillaceae;Bermanella;sp.;B1005912
	1951	Proteobacteria/Alphaproteobacteria/Rhodobacterales/Rhodobacteraceae;g_unassigned;sp.;B1004353
	1952	Proteobacteria/Gammaproteobacteria/Alteromonadales/Shewanellaceae;Shewanella;algae;B1004443
	1953	Proteobacteria/Gammaproteobacteria/Pseudomonadales/Pseudomonadaceae;Pseudomonas;xinjiangensis;B1005144
	1954	Bdellovibrionota/Bdellovibrionia/Bacteriovoracales/Bacteriovoracaceae;g_unassigned;sp.;B1003923
	1955	Bdellovibrionota/Bdellovibrionia/Bacteriovoracales/Bacteriovoracaceae;Peredibacter;sp.;B1003228
	1956	Margulisbacteria/c_unassigned/o_unassigned/f_unassigned;g_unassigned;sp.;B1001434
	1957	Proteobacteria/Alphaproteobacteria/Rhodobacterales/Rhodobacteraceae;g_unassigned;sp.;B1002666
	1958	Proteobacteria/Gammaproteobacteria/Enterobacterales/Erwiniaceae;Pantoea;ananatis;B1002722
	1959	Actinobacteriota/Acidimicrobiia/Microtrichales/Microtrichaceae;Sva0996 marine group;sp.;B1002451
	1960	Bacteroidota/Bacteroidia/Cytophagales/Cyclobacteriaceae;g_unassigned;sp.;B1001983
	1961	Proteobacteria/Gammaproteobacteria/Alteromonadales/Psychromonadaceae;Psychromonas;sp.;B1001947
	1962	Proteobacteria/Gammaproteobacteria/Alteromonadales/Shewanellaceae;g_unassigned;sp.;B1003140
	1963	Proteobacteria/Gammaproteobacteria/Enterobacterales/Erwiniaceae;Pantoea;ananatis;B1002359
	1964	Proteobacteria/Gammaproteobacteria/Vibrionales/Vibrionaceae;Vibrio;owensii;B1001960
	1965	Actinobacteriota/Acidimicrobiia/Microtrichales/Microtrichaceae;Sva0996 marine group;sp.;B1002145
	1966	Proteobacteria/Gammaproteobacteria/Alteromonadales/Alteromonadaceae;Glaciecola;sp.;B1001672
	1967	Bacteroidota/Bacteroidia/Flavobacteriales/Flavobacteriaceae;Psychroserpens;sp.;B1001347
	1968	Bdellovibrionota/Bdellovibrionia/Bacteriovoracales/Bacteriovoracaceae;Peredibacter;sp.;B1002205
	1969	Proteobacteria/Alphaproteobacteria/Micavibrionales/Micavibrionaceae;g_unassigned;sp.;B1001396
	1970	Proteobacteria/Gammaproteobacteria/SAR86 clade/f_unassigned;g_unassigned;sp.;B1001324
	1971	Proteobacteria/Gammaproteobacteria/Vibrionales/Vibrionaceae;Vibrio;sp.;B1001051
	1972	Bacteroidota/Bacteroidia/Cytophagales/Cyclobacteriaceae;g_unassigned;sp.;B1001893
	1973	Bacteroidota/Bacteroidia/Cytophagales/Cyclobacteriaceae;Reichenbachiella;sp.;B1001730
	1974	Proteobacteria/Gammaproteobacteria/Vibrionales/Vibrionaceae;Vibrio;sp.;B1002593
	1975	Proteobacteria/Gammaproteobacteria/Arenicellales/Arenicellaceae;Perspicuibacter;sp.;B1008981
	1976	Proteobacteria/Gammaproteobacteria/Alteromonadales/Colwelliaceae;Colwellia;sp.;B1002040
	1977	Bacteroidota/Bacteroidia/Flavobacteriales/Flavobacteriaceae;Formosa;sp.;B1001405
	1978	Bacteroidota/Bacteroidia/Flavobacteriales/Flavobacteriaceae;Algitalea;sp.;B1002290
	1979	Proteobacteria/Alphaproteobacteria/Rickettsiales/Rickettsiaceae;g_unassigned;sp.;B1002161
	1980	Proteobacteria/Gammaproteobacteria/Vibrionales/Vibrionaceae;Vibrio;crassostreae;B1001222
	1981	Campilobacterota/Campylobacteria/Campylobacterales/Arcobacteraceae;g_unassigned;sp.;B1001106
	1982	Proteobacteria/Gammaproteobacteria/Alteromonadales/Shewanellaceae;Ferrimonas;marina;B1001475
	1983	Bacteroidota/Bacteroidia/Bacteroidales/Marinifilaceae;g_unassigned;sp.;B1001573
	1984	p_unassigned/c_unassigned/o_unassigned/f_unassigned;g_unassigned;sp.;B1002690
	1985	Spirochaetota/Spirochaetia/Spirochaetales/Spirochaetaceae;Spirochaeta 2;sp.;B1001792
	1986	Verrucomicrobiota/Kiritimatiellae/Kiritimatiellales/Kiritimatiellaceae;R76-B128;sp.;B1001719
	1987	Proteobacteria/Alphaproteobacteria/Rickettsiales/f_unassigned;g_unassigned;sp.;B1002739
	1988	Proteobacteria/Alphaproteobacteria/o_unassigned/f_unassigned;g_unassigned;sp.;B1002484
	1989	Bacteroidota/Bacteroidia/Bacteroidales/Prolixibacteraceae;Roseimarinus;sp.;B1001207
	1990	Proteobacteria/Alphaproteobacteria/SAR11 clade/Clade II;g_unassigned;sp.;B1000812
	1991	Firmicutes/Clostridia/Peptostreptococcales-Tissierellales/Anaerococcus;g_unassigned;sp.;B1003046
	1992	Proteobacteria/Gammaproteobacteria/Vibrionales/Vibrionaceae;Vibrio;comitans;B1001328
	1993	Bacteroidota/Bacteroidia/Bacteroidales/Marinilabiliaceae;Labilibacter;sp.;B1002083
	1994	Proteobacteria/Gammaproteobacteria/o_unassigned/f_unassigned;g_unassigned;sp.;B1001600
	1995	Bacteroidota/Bacteroidia/Flavobacteriales/Flavobacteriaceae;Flavicella;sp.;B1001505
	1996	Proteobacteria/Gammaproteobacteria/o_unassigned/f_unassigned;g_unassigned;sp.;B1001707
	1997	Chloroflexi/Anaerolineae/Caldilineales/Caldilineaceae;g_unassigned;sp.;B1001412
	1998	Proteobacteria/Gammaproteobacteria/Alteromonadales/Pseudoalteromonadaceae;Psychrosphaera;sp.;B1001375
	1999	Bacteroidota/Bacteroidia/Flavobacteriales/Cryomorphaceae;Vicingus;sp.;B1001848
[truncated: 1,632 more rows]

## Sheet: S13
	Table S13: Metagenome statistics for each extraction type and volume using two different assembly methods (with and without duplicates removal). The latter assembly method performed better and was used for subsequent analyses.													Assembly without duplicates removal			Assembly with duplicates removal
	BioProject	Accession	Sample Name	code	type	Extraction	Volume	N. of reads	Average reads length	N. of reads after blank removal	% Reads left after Blank removal	Reads left after duplicate removal	% Reads unique reads	n_contigs	largest	n_scaffolds (n >500)	n_contigs	largest	n_scaffolds (n >500)	average insert length	St.dev insert length
	PRJNA766133	SAMN22233957	PL.100.1	SD3051_J3450_S25	sample	physical lysis	100 µL	21888178	148.5	21674990	0.9903	15545710	0.7172	159013	176635	46134	402684	142118	112900	298.955	129.8
	PRJNA766133	SAMN22233958	PL.100.2	SD3052_J3450_S87	sample	physical lysis	100 µL	15570100	143.9	15186422	0.9754	12873194	0.8477	83007	54783	27345	363743	79762	99686	243.08	130.9
	PRJNA766133	SAMN22233959	PL.100.3	SD3053_J3450_S27	sample	physical lysis	100 µL	22718642	147.9	22379792	0.9851	18731558	0.837	84196	74321	32571	521869	153845	164129	296.956	136.918
	PRJNA766133	SAMN22233960	PL.100.4	SD3054_J3450_S28	sample	physical lysis	100 µL	18407576	147	18011298	0.9785	15130582	0.8401	108047	76167	38913	412484	75973	124593	284.812	139.064
	PRJNA766133	SAMN22233961	CL.100.1	SD3055_J3450_S29	sample	chemical lysis	100 µL	24804390	141.8	21664948	0.8734	20087054	0.9272	109823	140916	44515	602814	149396	196256	257.53	144.19
	PRJNA766133	SAMN22233962	CL.100.2	SD3056_J3450_S30	sample	chemical lysis	100 µL	20232564	141.6	17654496	0.8726	16220356	0.9188	84483	115960	34212	504654	91970	154893	255.345	144.06
	PRJNA766133	SAMN22233963	CL.100.3	SD3057_J3450_S31	sample	chemical lysis	100 µL	35983322	141.4	32213510	0.8952	29958256	0.93	140832	105562	54530	715152	109310	223321	218.411	127.497
	PRJNA766133	SAMN22233964	CL.100.4	SD3058_J3450_S88	sample	chemical lysis	100 µL	14241710	137.6	13261462	0.9312	12598672	0.95	43397	106351	18317	351084	106351	101070	218.411	127.497
	PRJNA766133	SAMN22233965	PL.10.1	SD3059_J3450_S33	sample	physical lysis	10 µL	18413592	149.1	18082914	0.982	8822314	0.4879	86089	39038	14306	125870	39213	22987	316.99	130.253
	PRJNA766133	SAMN22233966	PL.10.2	SD3060_J3450_S34	sample	physical lysis	10 µL	19726982	149.2	19411970	0.984	9544216	0.4917	103794	58632	17471	153216	40091	28363	318.33	131.104
	PRJNA766133	SAMN22233967	PL.10.3	SD3061_J3450_S35	sample	physical lysis	10 µL	19481404	149.5	19219484	0.9866	8947136	0.4655	88443	48464	14635	121590	70162	22450	323.774	129.79
	PRJNA766133	SAMN22233968	PL.10.4	SD3062_J3450_S36	sample	physical lysis	10 µL	19431882	149.3	19068370	0.9813	8663560	0.4543	49957			108385	71347	19314	316.92	128.06
	PRJNA766133	SAMN22233969	CL.10.1	SD3063_J3450_S37	sample	chemical lysis	10 µL	20221256	148.9	19151584	0.9471	10953600	0.5719	122652	61049	27488	217206	112231	48599	333.26	135.16
	PRJNA766133	SAMN22233970	CL.10.2	SD3064_J3450_S89	sample	chemical lysis	10 µL	12671336	146	11333752	0.8944	7679256	0.6776	72027	35076	15362	173482	36577	36280	267.8	131.64
	PRJNA766133	SAMN22233971	CL.10.3	SD3065_J3450_S39	sample	chemical lysis	10 µL	18492700	148.5	17249204	0.9328	10406752	0.6033	108635	92157	25230	209775	64544	47819	333.485	138.95
	PRJNA766133	SAMN22233972	CL.10.4	SD3066_J3450_S90	sample	chemical lysis	10 µL	14245028	147.8	12784482	0.8975	8522750	0.6666	79067	58616	19925	185271	75921	43400	306.686	129.28
	PRJNA766133	SAMN22233973	PL.1.1	SD3067_J3450_S41	sample	physical lysis	1 µL	5441286	148.1	4128696	0.7588	1387780	0.3361				3778	4906	140	291.38	122.85
	PRJNA766133	SAMN22233974	PL.1.2	SD3068_J3450_S42	sample	physical lysis	1 µL	20018926	145.9	18857908	0.942	6340518	0.3362	7798	4934	267	8255	4672	290	308.313	122.61
	PRJNA766133	SAMN22233975	PL.1.3	SD3069_J3450_S43	sample	physical lysis	1 µL	8477554	148	6908900	0.815	2206498	0.3194	3756	4045	144	4217	6178	175	295.106	123.245
	PRJNA766133	SAMN22233976	PL.1.4	SD3070_J3450_S44	sample	physical lysis	1 µL	3118518	146.6	2199082	0.7052	788770	0.3587				2463	2521	72	267.733	125.61
	PRJNA766133	SAMN22233977	CL.1.1	SD3071_J3450_S91	sample	chemical lysis	1 µL	20059530	146	11086138	0.5527	5302466	0.4783	29297	34852	3573	45518	34848	9993	312.024	123.433
	PRJNA766133	SAMN22233978	CL.1.2	SD3072_J3450_S92	sample	chemical lysis	1 µL	25867816	140.6	9545670	0.369	4123704	0.432	10742	5330	755	21347	10551	3843	265.474	126.503
	PRJNA766133	SAMN22233979	CL.1.3	SD3073_J3450_S93	sample	chemical lysis	1 µL	16360872	145	9149846	0.5593	4376982	0.4784	25101	34865	2751	41492	34856	9035	312.394	124.499
	PRJNA766133	SAMN22233980	CL.1.4	SD3074_J3450_S94	sample	chemical lysis	1 µL	16877190	144.1	9221628	0.5464	4789112	0.5193	33847	34932	3895	57381	34844	11997	310.08	127.343
	PRJNA766133	SAMN22233981	PW.2000.1	SD3099_J3450_S29	sample	PowerWater	2 L	61261718	129.8	61128390	0.9978	60834734	0.9952	273808	63928	113717	1221986	67772	403078	149.23	89.44
	PRJNA766133	SAMN22233982	PW.2000.2	SD3100_J3450_S30	sample	PowerWater	2 L	51898616	129.5	51782246	0.9978	51527600	0.9951	223108	59147	91668	1067228	59147	353433	148.75	89.89
	PRJNA766133	SAMN22233983	PW.2000.3	SD3101_J3450_S31	sample	PowerWater	2 L	57896000	129.5	57768232	0.9978	57490216	0.9952	253544	91144	105471	1160617	91144	382458	148.75	89.5
	PRJNA766133	SAMN22233984	PW.2000.4	SD3102_J3450_S32	sample	PowerWater	2 L	32504262	133.9	32447122	0.9982	32359568	0.9973	122982	58829	49638	786129	42368	253742	152.598	83.826
	PRJNA766133	SAMN22233985	PL.Blank.0.1	SD3075_J3450_S5	blank	physical lysis	0 µL	1374491
	PRJNA766133	SAMN22233986	PL.Blank.0.2	SD3076_J3450_S6	blank	physical lysis	0 µL	998556
	PRJNA766133	SAMN22233987	PL.Blank.0.3	SD3077_J3450_S7	blank	physical lysis	0 µL	1951306
	PRJNA766133	SAMN22233988	CL.Blank.0.1	SD3078_J3450_S8	blank	chemical lysis	0 µL	856878
	PRJNA766133	SAMN22233989	CL.Blank.0.2	SD3079_J3450_S9	blank	chemical lysis	0 µL	515901
	PRJNA766133	SAMN22233990	CL.Blank.0.3	SD3080_J3450_S10	blank	chemical lysis	0 µL	287457
	PRJNA766133	SAMN22233991	PL.Blank.100.1	SD3081_J3450_S11	blank	physical lysis	100 µL	2083291
	PRJNA766133	SAMN22233992	PL.Blank.100.2	SD3082_J3450_S12	blank	physical lysis	100 µL	1078577
	PRJNA766133	SAMN22233993	PL.Blank.100.3	SD3083_J3450_S13	blank	physical lysis	100 µL	1320445
	PRJNA766133	SAMN22233994	PL.Blank.10.1	SD3084_J3450_S14	blank	physical lysis	10 µL	639620
	PRJNA766133	SAMN22233995	PL.Blank.10.2	SD3085_J3450_S15	blank	physical lysis	10 µL	555670
	PRJNA766133	SAMN22233996	PL.Blank.10.3	SD3086_J3450_S16	blank	physical lysis	10 µL	873714
	PRJNA766133	SAMN22233997	PL.Blank.1.1	SD3087_J3450_S17	blank	physical lysis	1 µL	1021999
	PRJNA766133	SAMN22233998	PL.Blank.1.2	SD3088_J3450_S18	blank	physical lysis	1 µL	681007
	PRJNA766133	SAMN22233999	PL.Blank.1.3	SD3089_J3450_S19	blank	physical lysis	1 µL	752866
	PRJNA766133	SAMN22234000	CL.Blank.100.1	SD3090_J3450_S20	blank	chemical lysis	100µL	176*
	PRJNA766133	SAMN22234001	CL.Blank.100.2	SD3091_J3450_S21	blank	chemical lysis	100µL	1672358
	PRJNA766133	SAMN22234002	CL.Blank.100.3	SD3092_J3450_S22	blank	chemical lysis	100µL	8873536
	PRJNA766133	SAMN22234003	CL.Blank.10.1	SD3093_J3450_S23	blank	chemical lysis	10µL	3723937
	PRJNA766133	SAMN22234004	CL.Blank.10.2	SD3094_J3450_S24	blank	chemical lysis	10µL	1948721
	PRJNA766133	SAMN22234005	CL.Blank.10.3	SD3095_J3450_S25	blank	chemical lysis	10µL	2939826
	PRJNA766133	SAMN22234006	CL.Blank.1.1	SD3096_J3450_S26	blank	chemical lysis	1 µL	8801882
	PRJNA766133	SAMN22234007	CL.Blank.1.2	SD3097_J3450_S27	blank	chemical lysis	1 µL	8805051
	PRJNA766133	SAMN22234008	CL.Blank.1.3	SD3098_J3450_S28	blank	chemical lysis	1 µL	6091881
	PRJNA766133	SAMN22234009	PW.Blank.0.1	SD3103_J3450_S33	blank	PowerWater	0 µL	61261718
	PRJNA766133	SAMN22234010	PW.Blank.0.2	SD3104_J3450_S34	blank	PowerWater	0 µL	51898616
	PRJNA766133	SAMN22234011	PW.Blank.0.3	SD3105_J3450_S35	blank	PowerWater	0 µL	57896000

## Sheet: S14
	Table S14: PERMANOVA comparing the functional potential of each treatment (using KEGG Orthology, KO) at the oceanic site (using Bonferroni corrected p values). This table reports the statistical results from the data presented on Figure 2a. Data were square root transformed.
	Extraction Volume 1	Extraction Volume 2	Df	SumsOfSqs	F.Model	R2	p.value	p.adjusted
	PowerWater 2L	physical lysis 100 µL	1	0.126249	84.3408	0.933585	0.032	0.672
	PowerWater 2L	physical lysis 10 µL	1	0.146352	44.4853	0.881154	0.03	0.63
	PowerWater 2L	chemical lysis 100 µL	1	0.082193	55.3874	0.90226	0.028	0.588
	PowerWater 2L	chemical lysis 10 µL	1	0.102212	43.225	0.878111	0.029	0.609
	PowerWater 2L	physical lysis 1 µL	1	0.296651	7.24316	0.546936	0.039	0.819
	PowerWater 2L	chemical lysis 1 µL	1	0.107598	11.7378	0.66174	0.025	0.525
	physical lysis 100 µL	chemical lysis 100 µL	1	0.0163752	7.69621	0.561923	0.02	0.42
	physical lysis 100 µL	physical lysis 10 µL	1	0.0049669	1.26268	0.173859	0.101	1
	physical lysis 100 µL	chemical lysis 10 µL	1	0.00787848	2.61884	0.303851	0.024	0.504
	physical lysis 100 µL	physical lysis 1 µL	1	0.109503	2.6323	0.304936	0.024	0.504
	physical lysis 100 µL	chemical lysis 1 µL	1	0.0761496	7.76208	0.564019	0.027	0.567
	chemical lysis 100 µL	physical lysis 10 µL	1	0.0263184	6.7127	0.528031	0.028	0.588
	chemical lysis 100 µL	chemical lysis 10 µL	1	0.0120416	4.01997	0.401196	0.029	0.609
	chemical lysis 100 µL	physical lysis 1 µL	1	0.163062	3.921	0.395222	0.027	0.567
	chemical lysis 100 µL	chemical lysis 1 µL	1	0.0398555	4.06791	0.404047	0.043	0.903
	physical lysis 10 µL	chemical lysis 10 µL	1	0.012083	2.51658	0.295492	0.026	0.546
	physical lysis 10 µL	physical lysis 1 µL	1	0.0952645	2.1954	0.267882	0.035	0.735
	physical lysis 10 µL	chemical lysis 1 µL	1	0.0848676	7.31399	0.549346	0.038	0.798
	chemical lysis 10 µL	physical lysis 1 µL	1	0.120761	2.84361	0.321544	0.035	0.735
	chemical lysis 10 µL	chemical lysis 1 µL	1	0.057874	5.41981	0.474597	0.026	0.546
	chemical lysis 1 µL	physical lysis 1 µL	1	0.212844	4.31997	0.418603	0.029	0.609

## Sheet: S15
	Table S15: PERMANOVA comparing the functional genes distribution for each treatment at the oceanic site (using Bonferroni corrected p values). This table reports the statistical results from the data presented on Figure S12a. Data were square root transformed.
	Extraction Volume 1	Extraction Volume 2	Df	SumsOfSqs	F.Model	R2	p.value	p.adjusted
	PowerWater 2L	physical lysis 100 µL	1	0.151425	575.334	0.989679	0.022	0.462
	PowerWater 2L	physical lysis 10 µL	1	0.0986503	263.372	0.977726	0.028	0.588
	PowerWater 2L	chemical lysis 100 µL	1	0.141821	623.172	0.990464	0.035	0.735
	PowerWater 2L	chemical lysis 10 µL	1	0.118824	252.557	0.976794	0.03	0.63
	PowerWater 2L	physical lysis 1 µL	1	0.140534	118.933	0.951974	0.028	0.588
	PowerWater 2L	chemical lysis 1 µL	1	0.0356536	9.96451	0.624166	0.039	0.819
	physical lysis 100 µL	chemical lysis 100 µL	1	0.00142258	4.23794	0.413945	0.027	0.567
	physical lysis 100 µL	physical lysis 10 µL	1	0.0142796	29.5849	0.831389	0.032	0.672
	physical lysis 100 µL	chemical lysis 10 µL	1	0.0045663	7.89225	0.568104	0.023	0.483
	physical lysis 100 µL	physical lysis 1 µL	1	0.350179	271.514	0.97838	0.03	0.63
	physical lysis 100 µL	chemical lysis 1 µL	1	0.160482	43.5364	0.878877	0.032	0.672
	chemical lysis 100 µL	physical lysis 10 µL	1	0.014725	32.9382	0.84591	0.044	0.924
	chemical lysis 100 µL	chemical lysis 10 µL	1	0.00479135	8.82441	0.595262	0.029	0.609
	chemical lysis 100 µL	physical lysis 1 µL	1	0.349613	278.773	0.978931	0.033	0.693
	chemical lysis 100 µL	chemical lysis 1 µL	1	0.159702	43.7474	0.879391	0.027	0.567
	physical lysis 10 µL	chemical lysis 10 µL	1	0.00464969	6.73915	0.529011	0.029	0.609
	physical lysis 10 µL	physical lysis 1 µL	1	0.257262	183.615	0.968357	0.028	0.588
	physical lysis 10 µL	chemical lysis 1 µL	1	0.0956548	25.1887	0.807623	0.03	0.63
	chemical lysis 10 µL	physical lysis 1 µL	1	0.300399	200.666	0.970968	0.034	0.714
	chemical lysis 10 µL	chemical lysis 1 µL	1	0.124405	31.9525	0.841908	0.031	0.651
	chemical lysis 1 µL	physical lysis 1 µL	1	0.0554968	12.0525	0.667636	0.034	0.714

## Sheet: S16
	Table S16: Colour palette used for Figure 2c. KEGG Orthology (KOs) ordered from the most abundant (at the top). Only KOs > 0.1% in at least one replicate are displayed in the bar plot. KOs that were rare in the 2 L extractions (<0.1%) are coloured various shades of blue when present (>0.1% of any of the microvolume extractions). All KOs absent from the 2 L extractions are coloured grey and are at…
	1		K00525
	2		K04077
	3		K03046
	4		K00265
	5		K03043
	6		K03701
	7		K00284
	8		K01915
	9		K01895
	10		K00526
	11		K01955
	12		K01338
	13		K03070
	14		K02470
	15		K02519
	16		K02469
	17		K01669
	18		K00605
	19		K02335
	20		K00164
	21		K03529
	22		K02337
	23		K17675
	24		K01870
	25		K01869
	26		K05524
	27		K01952
	28		K01652
	29		K03168
	30		K00239
	31		K03498
	32		K00128
	33		K03702
	34		K03657
	35		K03466
	36		K00163
	37		K06147
	38		K02313
	39		K03086
	40		K01681
	41		K00302
	42		K04043
	43		K00962
	44		K03596
	45		K02355
	46		K13797
	47		K01872
	48		K03798
	49		K07003
	50		K18138
	51		K00574
	52		K01951
	53		K02433
	54		K02945
	55		K01990
	56		K01868
	57		K01649
	58		K07659
	59		K01937
	60		K00600
	61		K00789
	62		K03320
	63		K00384
	64		K03296
	65		K00817
	66		K02112
	67		K00615
	68		K07090
	69		K02111
	70		K02343
	71		K00602
	72		K00249
	73		K00315
	74		K01876
	75		K00382
	76		K05366
	77		K01638
	78		K02040
	79		K00281
	80		K00283
	81		K03628
	82		K02316
	83		K01897
	84		K01999
	85		K03655
	86		K06207
	87		K01354
	88		K01998
	89		K00626
	90		K01873
	91		K01992
	92		K03106
	93		K02314
	94		K05837
	95		K03544
	96		K01687
	97		K00951
	98		K10027
	99		K02600
	100		K01890
	101		K02037
	102		K06942
	103		K15987
	104		K14393
	105		K06889
	106		K06217
	107		K01874
	108		K01972
	109		K06168
	110		K00029
	111		K01465
	112		K02014
	113		K03072
	114		K02274
	115		K02038
	116		K00666
	117		K01251
	118		K02036
	119		K02358
	120		K00031
	121		K01755
	122		K00820
	123		K04066
	124		K00266
	125		K00658
	126		K01887
	127		K02109
	128		K01903
	129		K00108
	130		K08309
	131		K00812
	132		K03040
	133		K03495
	134		K01703
	135		K09014
	136		K01586
	137		K01139
	138		K03076
	139		K00764
	140		K03502
	141		K02198
	142		K01714
	143		K03797
	144		K01867
	145		K02001
	146		K08300
	147		K00948
	148		K04488
	149		K01875
	150		K01689
	151		K03553
	152		K02039
	153		K00800
	154		K05515
	155		K00052
	156		K01881
	157		K03696
	158		K01092
	159		K09835
	160		K03688
	161		K07636
	162		K02011
	163		K01902
	164		K00058
	165		K00134
	166		K03980
	167		K02342
	168		K02338
	169		K06876
	170		K02982
	171		K03587
	172		K03217
	173		K09883
	174		K01735
	175		K01997
	176		K03527
	177		K01662
	178		K02057
	179		K02886
	180		K04566
	181		K00101
	182		K12257
	183		K01961
	184		K01000
	185		K01657
	186		K02032
	187		K01940
	188		K01924
	189		K02434
	190		K00790
	191		K02182
	192		K07657
	193		K03820
	194		K00133
	195		K03703
	196		K01006
	197		K02835
	198		K01595
	199		K01736
	200		K02026
	201		K01129
	202		K00240
	203		K11754
	204		K01866
	205		K01883
	206		K01679
	207		K00147
	208		K01962
	209		K01271
	210		K03575
	211		K03686
	212		K00012
	213		K03531
	214		K01885
	215		K00412
	216		K01480
	217		K07146
	218		K02002
	219		K00931
	220		K01262
	221		K01889
	222		K00641
	223		K00364
	224		K03667
	225		K03695
	226		K02031
	227		K00928
	228		K01782
	229		K03979
	230		K00611
	231		K01939
	232		K00140
	233		K00606
	234		K00254
	235		K07793
	236		K02931
	237		K03496
	238		K14980
	239		K00311
	240		K00123
	241		K13038
	242		K10112
	243		K13829
	244		K00053
	245		K09015
	246		K03327
	247		K00627
	248		K00821
	249		K04768
	250		K01879
	251		K02836
	252		K02058
	253		K00088
	254		K00303
	255		K05349
	256		K01599
	257		K03110
	258		K00020
	259		K00548
	260		K18144
	261		K00325
	262		K02523
	263		K06213
	264		K02004
	265		K07516
	266		K00228
	267		K01956
	268		K00341
	269		K01756
	270		K00974
	271		K01733
	272		K00566
	273		K02000
	274		K00059
	275		K02276
	276		K02003
	277		K00013
	278		K02027
	279		K02115
	280		K01637
	281		K01740
	282		K02113
	283		K02621
	284		K14652
	285		K01409
	286		K00285
	287		K03183
	288		K03650
	289		K06180
	290		K02010
	291		K03526
	292		K01945
	293		K07638
	294		K09815
	295		K13581
	296		K01892
	297		K00324
	298		K01760
	299		K00335
	300		K00003
	301		K01647
	302		K00748
	303		K03569
	304		K04567
	305		K00015
	306		K02035
	307		K01834
	308		K01491
	309		K03089
	310		K02056
	311		K19191
	312		K00145
	313		K01626
	314		K04079
	315		K01696
	316		K01698
	317		K00135
	318		K02275
	319		K00927
	320		K02622
	321		K01907
	322		K00655
	323		K03545
	324		K07110
	325		K02029
	326		K09882
	327		K02357
	328		K00632
	329		K22086
	330		K01738
	331		K06911
	332		K04771
	333		K12574
	334		K11717
	335		K07277
	336		K02884
	337		K02257
	338		K07056
	339		K00336
	340		K01358
	341		K00826
	342		K15509
	343		K01778
	344		K10563
	345		K09817
	346		K09816
	347		K08218
	348		K01933
	349		K03100
	350		K03639
	351		K00024
	352		K03568
	353		K02012
	354		K00333
	355		K06901
	356		K01996
	357		K00343
	358		K21929
	359		K03497
	360		K02108
	361		K07304
	362		K00970
	363		K03499
	364		K01704
	365		K03711
	366		K02986
	367		K01695
	368		K09013
	369		K10773
	370		K03431
	371		K04763
	372		K01495
	373		K02967
	374		K01772
	375		K02933
	376		K06041
	377		K01719
	378		K01439
	379		K01589
	380		K00620
	381		K03671
	382		K00930
	383		K06443
	384		K03593
	385		K01783
	386		K03704
	387		K03522
	388		K03723
	389		K01598
	390		K00822
	391		K13482
	392		K00773
	393		K01938
	394		K01963
	395		K03457
	396		K06861
	397		K03644
	398		K02500
	399		K03782
	400		K01749
	401		K02887
	402		K00647
	403		K03111
	404		K01069
	405		K17486
	406		K00973
	407		K01265
	408		K00050
	409		K00090
	410		K03118
	411		K03321
	412		K02992
	413		K04517
	414		K00275
	415		K02291
	416		K01494
	417		K03684
	418		K02034
	419		K06890
	420		K15552
	421		K07736
	422		K01142
	423		K11749
	424		K01438
	425		K03641
	426		K21430
	427		K07107
	428		K01581
	429		K01919
	430		K02863
	431		K01457
	432		K02520
	433		K01923
	434		K03687
	435		K01682
	436		K00104
	437		K00344
	438		K06173
	439		K02055
	440		K01720
	441		K00210
	442		K00410
	443		K00241
	444		K12573
	445		K00042
	446		K07088
	447		K00459
	448		K00499
	449		K03074
	450		K02876
	451		K02988
	452		K15270
	453		K03977
	454		K03801
	455		K00220
	456		K01803
	457		K02926
	458		K02033
	459		K00616
	460		K00208
	461		K02902
	462		K01623
	463		K01908
	464		K09760
	465		K01610
	466		K09971
	467		K06187
	468		K00793
	469		K00609
	470		K11209
	471		K14981
	472		K07101
	473		K04518
	474		K03592
	475		K01627
	476		K03307
	477		K00215
	478		K02428
	479		K07462
	480		K03474
	481		K03521
	482		K02052
	483		K02025
	484		K01814
	485		K01560
	486		K00117
	487		K09969
	488		K02952
	489		K09761
	490		K02535
	491		K03590
	492		K02906
	493		K02959
	494		K09970
	495		K06895
	496		K01255
	497		K03924
	498		K02890
	499		K01949
	500		K03621
	501		K00762
	502		K00394
	503		K00639
	504		K03438
	505		K00674
	506		K02536
	507		K03852
	508		K04080
	509		K09125
	510		K01273
	511		K00677
	512		K02956
	513		K00342
	514		K15783
	515		K06941
	516		K00864
	517		K18277
	518		K03470
	519		K00259
	520		K03733
	521		K22083
	522		K00604
	523		K03694
	524		K04087
	525		K00286
	526		K02195
	527		K00858
	528		K00979
	529		K02356
	530		K01056
	531		K03310
	532		K01810
	533		K01011
	534		K02878
	535		K02950
	536		K00560
	537		K00799
	538		K00554
	539		K02939
	540		K01591
	541		K01880
	542		K02501
	543		K02601
	544		K02879
	545		K03555
	546		K03624
	547		K07305
	548		K00940
	549		K03116
	550		K02909
	551		K00297
	552		K02996
	553		K02867
	554		K02954
	555		K00765
	556		K00337
	557		K03786
	558		K00873
	559		K00681
	560		K03520
	561		K03417
	562		K00939
	563		K02897
	564		K03562
	565		K00588
	566		K06204
	567		K07738
	568		K01878
	569		K02935
	570		K02961
	571		K01920
	572		K11473
	573		K02110
	574		K02160
	575		K02871
	576		K03453
	577		K02379
	578		K02948
	579		K03551
	580		K00954
	581		K00640
	582		K04487
	583		K02899
	584		K09888
	585		K00648
	586		K00113
	587		K22084
	588		K02427
	589		K03292
	590		K02259
	591		K02965
	592		K00428
	593		K15551
	594		K01159
	595		K01751
	596		K02518
	597		K01754
	598		K01520
	599		K02874
	600		K07080
	601		K05539
	602		K02994
	603		K02888
	604		K04088
	605		K03517
	606		K03088
	607		K03336
	608		K21405
	609		K13256
	610		K01452
	611		K00138
	612		K01613
	613		K15738
	614		K01588
	615		K03561
	616		K03559
	617		K08688
	618		K04078
	619		K06158
	620		K00411
	621		K03305
	622		K03469
	623		K02258
	624		K02834
	625		K01653
	626		K01847
	627		K02946
	628		K01845
	629		K02864
	630		K00036
	631		K03654
	632		K03572
	633		K05813
	634		K02053
	635		K02892
	636		K03665
	637		K22082
	638		K07447
	639		K00365
	640		K09903
	641		K06991
	642		K00162
	643		K00252
[truncated: 3,890 more rows]

[truncated: 8 more sheets: S17, S18, S19-S20, S21-S22, S23, S24-S25, S26-S27, S28]
